# Supplementary material for: Co-Deregulated miRNA Signatures in Childhood Central Nervous System Tumors: In Search for Common Tumor miRNA-Related Mechanics
Source: Cancers (Basel). 2021 Jun 17;13(12):3028. doi: 10.3390/cancers13123028 (PMC8235499; doi:10.3390/cancers13123028)
Supplement: Supplementary file 1 [file cancers-13-03028-s001.zip › Table S1.xlsx]

## Sheet: Quantile_Naturals_miRNA
	CNS3	CNS4	CNS5	CNS7	CNS8	CNS12	CNS13	CNS14	CNS15	CNS16	CNS17	CNS18	CNS19	CNS20	CNS21	CNS22	CNS23	CNS24	CNS25	CNS26	CNS28	CNS29	CNS31	CNS32	CNS33	CNS34	CNS35	CNS36	CNS37	CNS38	CNS39	CNS40	CNS41	CNS42	CNS43	CNS44	CNS45	CNS46	CNS47	CNS48	CNS49	CNS50	CNS51	CNS52	CNS53	CNS54	CNS55	CNS56	CNS57
MIR1	0.0126679	0.0121159	0.00610817	0.10387	0.0347069	0.0147537	0.00732928	0.0102086	0.0493087	0.0090043	0.00594132	0.0114747	0.0333721	0.00911338	0.0357676	0.0194531	0.00927395	0.00603991	0.00720556	0.0121741	0.0173379	0.0798119	0.0117247	0.0114081	0.022027	0.0199624	0.0829297	0.0154992	0.007114	0.00836349	0.0176046	0.00981134	0.00603737	0.00830156	0.00818158	0.0179574	0.131819	0.0141149	0.0331756	0.0199194	0.0139801	0.0150477	0.0345624	0.0104073	0.0167005	0.00737933	0.0277673	0.0098327	0.010056
MIR101	0.0103348	0.0107998	0.00709935	0.0118748	0.164751	0.00862029	0.0172857	0.00866028	0.0649671	0.0113252	0.0070978	0.00728436	0.0066812	0.00725678	0.0074645	0.0107894	0.00580542	0.0056965	0.00841645	0.00522426	0.145629	0.00602793	0.020189	0.00458881	0.0122614	0.00506028	0.00708764	0.0122043	0.0105239	0.0602881	0.00801575	0.00976268	0.0124218	0.0193471	0.00844462	0.00807347	0.2269	0.00641924	0.00907356	0.031972	0.00540534	0.00971647	0.0371151	0.00602877	0.0109699	0.0202715	0.00549799	0.00881256	0.0486037
MIR103	0.00592772	0.00873161	0.0175407	0.00797391	0.0153035	0.0127206	0.0160912	0.0130988	0.0189972	0.0156962	0.0655692	0.0196119	0.0163933	0.0141898	0.201495	0.0123034	0.00964564	0.0067855	0.00755842	0.00558493	0.0328896	0.00725578	0.00551889	0.0137236	0.00777016	0.0111062	0.0257584	0.0126004	0.0157983	0.0065838	0.0113103	0.0123431	0.0147334	0.016024	0.00630062	0.0177773	0.0599571	0.0239429	0.0197289	0.011287	0.00844239	0.00521511	0.0122916	0.0111328	0.0131627	0.0161681	0.00984758	0.0111778	0.0123645
MIR105	0.010702	0.00953695	0.00544391	0.0153322	0.0319904	0.0208022	0.0246842	0.0104593	0.00717647	0.00687261	0.00643989	0.102135	0.0121056	0.00564396	0.0247417	0.0098044	0.00486332	0.00502998	0.0085078	0.0196083	0.0140577	0.00614395	0.0743753	0.0128639	0.0344814	0.163148	0.00722229	0.00532953	0.0085085	0.0133303	0.010951	0.0133997	0.0215902	0.0157608	0.0105916	0.00725701	0.0282465	0.0185848	0.00599273	0.00614703	0.114451	0.0152948	0.011701	0.00746523	0.0162071	0.0100016	0.00678577	0.0123548	0.0121436
MIR106A	0.0126679	0.034121	0.00861984	0.00675547	0.0123428	0.0128047	0.0461466	0.017155	0.0164165	0.0769651	0.210111	0.00973399	0.017139	0.0309236	0.00811887	0.00993419	0.0264589	0.0576924	0.00992717	0.00631842	0.00823161	0.0132536	0.0484538	0.042352	0.0673335	0.00977377	0.155893	0.0147501	0.0145213	0.0107394	0.0239667	0.0281596	0.0114584	0.0253354	0.0122179	0.0140616	0.0251425	0.0138614	0.0117718	0.0140745	0.0378128	0.0505443	0.0774049	0.00923453	0.0130075	0.00684498	0.032935	0.0298078	0.00825812
MIR10A	0.0102516	0.0575156	0.0102699	0.0111863	0.0121419	0.012647	0.0075523	0.0113799	0.0422377	0.0115428	0.115155	0.00954121	0.0680083	0.0230555	0.0170707	0.0119569	0.121147	0.029819	0.0824669	0.00766079	0.0161528	0.00944338	0.00767767	0.0183227	0.0181009	0.0100325	0.0106577	0.00608802	0.0228748	0.00820645	0.0094426	0.00818127	0.0180742	0.0093564	0.0151307	0.0135187	0.0917124	0.0177447	0.0292645	0.0145024	0.0219125	0.0574701	0.0103601	0.0252871	0.013033	0.0243433	0.011738	0.016113	0.0351326
MIR1202	0.023556	0.00488484	0.0111479	0.00893631	0.0106009	0.100252	0.0159581	0.0126592	0.0122146	0.0299754	0.00578962	0.00582974	0.00477376	0.00456057	0.215868	0.0292434	0.570529	0.00577076	0.0124207	0.0357118	0.00772614	0.00553149	0.0257768	0.0443967	0.032943	0.0223863	0.0480791	0.135055	0.0225077	0.0191665	0.120898	0.0333474	0.02983	0.0921274	0.0951162	0.0693368	0.0125149	0.0759879	0.0263375	0.0319981	0.0141698	0.00788411	0.00913614	0.0248624	0.0224206	0.0186867	0.0118653	0.0570019	0.044462
MIR1207	0.0254313	0.11679	0.184338	0.1119	0.00782057	0.0146271	0.259615	0.123823	0.0465083	0.0650331	0.0392277	0.0415638	0.0165959	0.0253679	0.00627718	0.012587	0.0295124	0.031263	0.045209	0.064	0.0858501	0.0335503	0.118245	0.00899271	0.0445225	0.0158211	0.0139921	0.0122552	0.00917928	0.00709637	0.00773418	0.00916354	0.00706237	0.00882306	0.0170374	0.014715	0.0209474	0.0133167	0.0055636	0.00735276	0.00541865	0.0173279	0.00621387	0.0154431	0.00510646	0.128933	0.0638748	0.00881011	0.00920308
MIR1225	0.0172446	0.0484949	0.0689644	0.0312482	0.010735	0.00780192	0.0881668	0.0787021	0.0169771	0.0190293	0.0367902	0.0348503	0.0292863	0.0307644	0.0274453	0.026201	0.0862851	0.0368827	0.313127	0.0416921	0.0314578	0.0349338	0.011272	0.0108803	0.00738346	0.0590158	0.00925765	0.00743121	0.00663207	0.088682	0.0187105	0.00656159	0.0265186	0.00916716	0.00862704	0.00859272	0.0253373	0.00689024	0.0179412	0.0619491	0.00729293	0.0971642	0.00611401	0.0714743	0.0208046	0.0054169	0.0521995	0.005076	0.125059
MIR1234	0.0168405	0.213421	0.02123	0.0260318	0.00991857	0.0684722	0.0470428	0.0927477	0.0100341	0.0107185	0.0153947	0.0171453	0.010465	0.0887058	0.116259	0.0456808	0.0591794	0.0441631	0.0435512	0.0475632	0.029212	0.0541966	0.00592249	0.00909258	0.0366843	0.0361532	0.0842874	0.011654	0.00684289	0.00822661	0.0201881	0.011949	0.00571656	0.00526534	0.0118442	0.0170611	0.0149024	0.00733749	0.00675456	0.00574079	0.0239345	0.00717157	0.00407565	0.0096218	0.0169754	0.0178989	0.0051367	0.0235886	0.0131828
MIR124	0.0105574	0.0299321	0.00967019	0.03185	0.0622575	0.0213991	0.00878392	0.00982636	0.00989923	0.0158372	0.00938236	0.00826111	0.0108177	0.0188827	0.011649	0.0165655	0.0655148	0.0615825	0.0153527	0.0093473	0.0312931	0.00611811	0.0153774	0.01025	0.0462698	0.0149986	0.0245944	0.0135544	0.0181461	0.00778524	0.0122481	0.0161949	0.0193813	0.0140292	0.0125615	0.017932	0.0113913	0.0115824	0.0235125	0.0128982	0.0109389	0.0284898	0.0137152	0.00895832	0.0276265	0.0275913	0.0292553	0.0284651	0.0224124
MIR1243	0.0222968	0.00771488	0.0231872	0.0212532	0.00603434	0.00390153	0.134222	0.03442	0.0549538	0.0128372	0.0162035	0.0125139	0.0104588	0.00755989	0.00617712	0.00702495	0.00728873	0.00930781	0.031058	0.0180345	0.00674574	0.0452049	0.00736393	0.00493065	0.0191341	0.0115836	0.00713015	0.00746197	0.0100206	0.00545368	0.00680724	0.00459516	0.0142743	0.0111647	0.00623399	0.0100273	0.0102474	0.0181783	0.0103328	0.210781	0.00575653	0.00620144	0.00497731	0.0132096	0.0121464	0.374585	0.0104795	0.012403	0.00904231
MIR1246	0.023556	0.408998	0.0988678	0.0522281	0.0172757	0.00565793	0.0331287	0.0906898	0.0837582	0.102721	0.0341741	0.0116417	0.0240017	0.0401827	0.00782068	0.348285	0.0393307	0.0268595	0.146767	0.0364198	0.0328742	0.0371899	0.0603008	0.223168	0.00484874	0.0141803	0.00849247	0.00341268	0.0864177	0.00594637	0.00484933	0.00680518	0.00540152	0.00755342	0.00495464	0.0352283	0.00694553	0.00829407	0.00698912	0.00735352	0.0380551	0.0469768	0.00702979	0.016526	0.00462467	0.00605377	0.0316738	0.00894066	0.00976414
MIR125A	0.0155769	0.0325316	0.00821556	0.00701853	0.0220614	0.0146354	0.01501	0.00873076	0.0074459	0.00755454	0.00541467	0.00496373	0.00463313	0.00621321	0.0879588	0.00972837	0.004385	0.0112948	0.0193386	0.00640083	0.0255657	0.00676327	0.00887393	0.0318458	0.0159609	0.0162131	0.011296	0.0115378	0.00685123	0.0231613	0.01205	0.0166292	0.00532796	0.00498429	0.00873047	0.00832015	0.0105434	0.00510636	0.0056853	0.00947797	0.0084045	0.00706906	0.00942245	0.00644981	0.00549561	0.0143397	0.00521289	0.0180687	0.0139082
MIR126	0.0104657	0.0166986	0.00639172	0.00995964	0.0078367	0.139051	0.0189644	0.0105649	0.043604	0.226497	0.00527395	0.0243497	0.0118247	0.00697277	0.0336817	0.00723125	0.0088309	0.0630995	0.0144222	0.00581382	0.0244898	0.00870233	0.00585048	0.0104192	0.0101071	0.00627368	0.0164597	0.0118659	0.0110147	0.012447	0.00899903	0.00904173	0.0154652	0.00712565	0.0159259	0.00902633	0.0110427	0.0107453	0.0106938	0.00605483	0.0165769	0.105034	0.0329998	0.047617	0.0102843	0.0106993	0.0183025	0.00957231	0.0116512
MIR1263	0.023556	0.0188568	0.0105417	0.0138894	0.0127105	0.00528141	0.0102732	0.0167487	0.00739762	0.00799539	0.0067166	0.00823629	0.00658988	0.0186536	0.00528141	0.371302	0.0154647	0.184407	0.0117772	0.0101771	0.00699799	0.019405	0.00471752	0.00650369	0.00524284	0.00552366	0.0469962	0.0173023	0.00667502	0.00601872	0.00657088	0.00940891	0.0563401	0.00495012	0.00714584	0.0202903	0.00478027	0.0044391	0.00457104	0.00394281	0.25351	0.00864682	0.00643405	0.00471103	0.0269924	0.0053779	0.00866631	0.00536954	0.00676773
MIR127	0.0157844	0.0300252	0.0160759	0.0159299	0.00473191	0.0307772	0.012612	0.0141701	0.0176804	0.00570244	0.00807013	0.00745996	0.00795108	0.218808	0.0113531	0.024434	0.0514925	0.0106367	0.0284687	0.00750302	0.012069	0.0339552	0.00893835	0.00528957	0.00538846	0.0108233	0.016795	0.155229	0.011559	0.010248	0.00650581	0.00691277	0.00742926	0.012166	0.0089145	0.00760792	0.00523276	0.021354	0.00931529	0.0183127	0.0108094	0.0080483	0.0104264	0.00987845	0.00430606	0.00460096	0.0752262	0.00937329	0.00652929
MIR1275	0.023556	0.0694948	0.0442391	0.0147235	0.00545138	0.0148054	0.0469047	0.034616	0.0270792	0.0683287	0.0696064	0.0577312	0.0463211	0.0427528	0.00529814	0.00767323	0.00832705	0.0777212	0.0216116	0.00623634	0.0167617	0.010725	0.0168366	0.0152898	0.0115163	0.0157287	0.0115597	0.00847344	0.00754991	0.00559809	0.0137708	0.0183756	0.0520016	0.024687	0.016797	0.0123196	0.00952325	0.0164753	0.0356328	0.0228711	0.0113161	0.0167702	0.008378	0.00652501	0.0286055	0.0140769	0.0440715	0.0097326	0.00847059
MIR128	0.0176799	0.00538976	0.0097715	0.00715401	0.00399605	0.00868048	0.0134135	0.00584882	0.00472544	0.00561427	0.0222677	0.00585494	0.0079674	0.00989949	0.0100275	0.00608334	0.0073167	0.00748756	0.0394283	0.00937235	0.00583943	0.00755149	0.00603154	0.0234251	0.0153667	0.00873877	0.0257252	0.00454147	0.00990729	0.00568232	0.00746677	0.00676566	0.00523592	0.00617704	0.00606326	0.00847075	0.00496399	0.00687469	0.00632449	0.00390817	0.0071184	0.00506692	0.00579749	0.00460507	0.0240037	0.0057681	0.00370052	0.00672598	0.00533372
MIR1286	0.023556	0.00580331	0.00975723	0.0203009	0.0176091	0.0222933	0.00732878	0.00970474	0.00818981	0.00944148	0.00907432	0.00385247	0.00806488	0.110682	0.032613	0.00671599	0.00908591	0.00636385	0.00419908	0.00433923	0.0593388	0.00489694	0.0283823	0.0133345	0.0124367	0.0391624	0.0366644	0.0245752	0.026793	0.01326	0.0121672	0.00791697	0.00845741	0.00792948	0.0220163	0.0132553	0.0147434	0.0280993	0.0050587	0.0053425	0.00778033	0.0587591	0.00795468	0.00614029	0.00473029	0.00494279	0.00490269	0.00576065	0.0202218
MIR1307	0.00592772	0.0141031	0.00698055	0.142217	0.00582489	0.00539733	0.00934995	0.00495455	0.0103353	0.0126431	0.167516	0.00533646	0.0413292	0.00792855	0.00575377	0.0051836	0.00617167	0.00675722	0.00926998	0.00401877	0.00801877	0.00630044	0.0102951	0.0120508	0.0076638	0.0055532	0.0209829	0.00582537	0.008969	0.50402	0.00785718	0.0129693	0.00750558	0.00647833	0.00973312	0.0141642	0.0143792	0.241859	0.00589112	0.0151144	0.00575882	0.0083659	0.00799543	0.0606912	0.00507384	0.163355	0.00688973	0.0147616	0.00569375
MIR130A	0.0106528	0.0099043	0.00960897	0.00951074	0.0124876	0.0131994	0.0108323	0.00706532	0.1253	0.00742131	0.00776174	0.100813	0.00654998	0.104288	0.0096007	0.018547	0.0128002	0.0232535	0.0120762	0.0138292	0.00872423	0.0060843	0.0120683	0.00690409	0.0215508	0.0234601	0.133394	0.0206537	0.0342438	0.00967226	0.0297344	0.00931556	0.00746795	0.00748164	0.1172	0.00706248	0.0181908	0.0220947	0.00723143	0.104845	0.0106233	0.00768244	0.00746485	0.00752218	0.00521197	0.016578	0.00835686	0.0105532	0.0048443
MIR132	0.0106528	0.029836	0.00608948	0.00954493	0.0165218	0.00716953	0.0172731	0.0481256	0.017072	0.0260809	0.0109848	0.0169691	0.0149834	0.0236535	0.0259681	0.0141317	0.0181514	0.024292	0.0270211	0.0270113	0.0330736	0.0471838	0.00967857	0.0154308	0.00531525	0.0250591	0.00897875	0.0088317	0.0072438	0.00778599	0.0138641	0.00940176	0.0110815	0.00636901	0.0216555	0.0221328	0.0135376	0.0105329	0.00971377	0.00509289	0.00932439	0.0106578	0.0108728	0.0812419	0.00622352	0.0038734	0.0105116	0.01065	0.00498404
MIR133B	0.0147419	0.0143637	0.0113716	0.0129939	0.0321988	0.00795211	0.00643064	0.00996261	0.0270497	0.011681	0.013719	0.00867923	0.0104758	0.063925	0.00901066	0.00943392	0.0132237	0.00863402	0.200316	0.0129801	0.0100594	0.0107706	0.0155047	0.0107298	0.00505153	0.00482272	0.0172809	0.0695826	0.00737836	0.00710845	0.0189258	0.0138337	0.00529116	0.00786332	0.0251694	0.00959655	0.00827577	0.0283868	0.589943	0.0245933	0.00962094	0.0100969	0.0282593	0.012987	0.00498267	0.0124323	0.124981	0.00705245	0.00403137
MIR135A	0.0106046	0.00587129	0.0204397	0.0133713	0.010186	0.0677362	0.0069524	0.0263671	0.0308856	0.0151014	0.0228396	0.00933883	0.0152377	0.00788853	0.0143058	0.0636363	0.00589843	0.00550921	0.127779	0.00678669	0.0147748	0.0129999	0.010183	0.0118165	0.0236798	0.0630727	0.00478263	0.00588457	0.018009	0.00629771	0.0155276	0.0179859	0.0176189	0.00543442	0.00761032	0.00808413	0.0100802	0.0118381	0.017482	0.0095026	0.0321527	0.0301864	0.00636417	0.0131865	0.0065334	0.00946355	0.00584614	0.0109112	0.0111231
MIR135B	0.0106528	0.0132314	0.00980088	0.00707358	0.00449903	0.00919809	0.0115328	0.00446989	0.00480066	0.00424883	0.00778179	0.00630786	0.100747	0.00955807	0.00860168	0.0134625	0.00830679	0.00811097	0.00811988	0.00615343	0.00747067	0.0112082	0.0110353	0.0150699	0.0120937	0.00863571	0.0275211	0.0122861	0.0113699	0.00545467	0.00606337	0.0148253	0.00918788	0.0080691	0.00693184	0.00488414	0.00836174	0.032277	0.0912025	0.00708395	0.00441901	0.00558909	0.00955858	0.0110139	0.00974564	0.0180923	0.00888375	0.0469708	0.00802684
MIR136	0.0106528	0.012242	0.0107214	0.0102332	0.00616545	0.0259387	0.00916514	0.00657026	0.0169895	0.0109835	0.0129938	0.0105874	0.0085746	0.00952475	0.030605	0.00915343	0.173825	0.479847	0.00721075	0.013451	0.0153576	0.00584151	0.0133336	0.0166018	0.0392945	0.00837491	0.00969226	0.0101456	0.00762354	0.0116082	0.0132692	0.0233213	0.0226112	0.0195454	0.0228906	0.0139236	0.0356534	0.0419234	0.0108435	0.0059162	0.0312755	0.0144783	0.0102677	0.0133599	0.0132075	0.0101104	0.0225723	0.00881109	0.0166814
MIR137	0.0150944	0.00927362	0.0103049	0.00793706	0.0329685	0.0076291	0.0125878	0.0171417	0.00508828	0.00710159	0.0272663	0.0206131	0.0247633	0.0201976	0.0145506	0.00710091	0.013417	0.0504185	0.00617009	0.290677	0.0218003	0.00588629	0.0233406	0.00854644	0.0112149	0.242876	0.0121823	0.0269285	0.0178451	0.0142861	0.0050883	0.00424261	0.00430775	0.0148949	0.00462938	0.011372	0.0120928	0.0245293	0.0466255	0.0160146	0.0305887	0.00479286	0.00725961	0.00679289	0.010752	0.00725348	0.0102796	0.0178626	0.160653
MIR141	0.0106528	0.0234061	0.0110262	0.00969993	0.0140311	0.00596446	0.0112497	0.0119914	0.0895598	0.0225164	0.00757409	0.00738215	0.010008	0.0251811	0.0064404	0.00701022	0.012791	0.0128731	0.0282838	0.00953303	0.0877567	0.0132557	0.00731121	0.0286696	0.0343591	0.00870063	0.00728139	0.00779543	0.0058981	0.0401708	0.011944	0.00847481	0.00946522	0.0145738	0.00492695	0.0164397	0.0133645	0.0149691	0.00587132	0.0522488	0.158772	0.0929599	0.0170854	0.0118842	0.00853637	0.00726219	0.0437741	0.00824127	0.0174945
MIR142	0.0157844	0.0150394	0.0211711	0.0225097	0.00703173	0.00851275	0.0362626	0.290882	0.0069621	0.0122227	0.0268734	0.0094641	0.0203751	0.00939314	0.0139942	0.0057969	0.00500557	0.122285	0.0202606	0.00466047	0.138357	0.0080563	0.0245055	0.0135033	0.0263636	0.00569599	0.0205227	0.008611	0.00606956	0.0242668	0.0172151	0.0127349	0.0208206	0.00486078	0.00870105	0.0072913	0.00809462	0.020191	0.0319179	0.0325956	0.0126399	0.0151761	0.00536897	0.0243829	0.00798706	0.00897363	0.0206412	0.0902372	0.0120294
MIR143	0.0107523	0.00961428	0.00908811	0.0465006	0.00897194	0.0109322	0.0314343	0.00651306	0.245256	0.26501	0.0122021	0.00938635	0.02237	0.0153608	0.0221965	0.182011	0.00735948	0.00623851	0.0050176	0.01968	0.00683171	0.323118	0.0244041	0.00560765	0.0114458	0.0158684	0.0257794	0.00882767	0.0100899	0.0160128	0.0261321	0.0278573	0.00744	0.00522253	0.119798	0.00980014	0.0080034	0.0112744	0.0114723	0.00734623	0.00576249	0.360618	0.0059252	0.00440565	0.0134798	0.00456103	0.00536394	0.0102187	0.0176011
MIR144	0.0106046	0.00529864	0.0335223	0.00613197	0.336398	0.0115977	0.0963708	0.0116196	0.0805368	0.258558	0.0315265	0.0126096	0.0333931	0.0114347	0.00929145	0.00730711	0.00543006	0.0648889	0.00463963	0.00450905	0.00490466	0.0082055	0.00701316	0.0213725	0.0173777	0.0176087	0.0163809	0.012216	0.00943335	0.0136236	0.00905181	0.00826229	0.013299	0.0145293	0.0514318	0.00640902	0.014147	0.00696195	0.0130539	0.00642437	0.0104242	0.00727589	0.00553096	0.014014	0.0181563	0.00628595	0.00959694	0.00829857	0.0168567
MIR145	0.0107523	0.0189068	0.0057506	0.0080498	0.00982019	0.0885461	0.00924792	0.0133181	0.011855	0.00550909	0.00626533	0.00573757	0.00604766	0.00623479	0.0209656	0.0259618	0.0183988	0.0321003	0.00937564	0.0167116	0.148623	0.046015	0.0391924	0.0169976	0.0199418	0.0287547	0.0671107	0.0267435	0.0351534	0.0221939	0.023073	0.0561636	0.0439882	0.0461583	0.0355941	0.027278	0.0236246	0.0331747	0.012217	0.00942047	0.0823141	0.0172925	0.0137347	0.01127	0.0399143	0.00875862	0.00677717	0.00942641	0.0249877
MIR1469	0.0277532	0.0219124	0.0200801	0.550772	0.00519337	0.00802438	0.0114122	0.0133733	0.0122742	0.240362	0.00749361	0.00558096	0.00648239	0.00684168	0.00699502	0.00542111	0.00860364	0.488948	0.0147512	0.0116587	0.0497223	0.0102474	0.0185209	0.00687924	0.034937	0.00705147	0.022606	0.00573277	0.0205781	0.013685	0.0109432	0.0209193	0.0148516	0.0211915	0.00823581	0.00491623	0.0163706	0.0064177	0.00518637	0.00978263	0.00536785	0.00633307	0.00695479	0.0107665	0.00914674	0.00425511	0.0468783	0.00643247	0.00523532
MIR146A	0.0108561	0.0113074	0.0288933	0.0290917	0.0281651	0.0256873	0.00651487	0.0109199	0.00872929	0.0176651	0.0404358	0.00893915	0.00629346	0.0138112	0.00656912	0.00685281	0.0527881	0.0140395	0.0113871	0.0190933	0.0204594	0.00852043	0.0323895	0.0657795	0.0502519	0.014926	0.0297066	0.0310073	0.0855206	0.034692	0.0727283	0.0682651	0.191358	0.0564735	0.0416536	0.0464158	0.0447294	0.0341341	0.0171083	0.0148634	0.0119901	0.027201	0.0216232	0.0325154	0.029917	0.0166769	0.0575792	0.0164307	0.0295821
MIR146B	0.0155769	0.0114113	0.00642489	0.00960524	0.00596292	0.0143369	0.0229971	0.00703277	0.0212308	0.0293299	0.0100391	0.0278609	0.157245	0.15885	0.0143917	0.0095037	0.00732021	0.0189872	0.0206805	0.00833428	0.183795	0.01127	0.0501458	0.0372248	0.0197732	0.0231854	0.0138324	0.020177	0.0196095	0.0108528	0.0473823	0.0799632	0.0301844	0.0401656	0.0431539	0.066213	0.053217	0.0235654	0.0227933	0.0178279	0.0119484	0.0151495	0.0313507	0.0133499	0.0192593	0.0199635	0.137316	0.0255597	0.156236
MIR147B	0.0149147	0.00513536	0.00519861	0.00454399	0.150312	0.0378322	0.00643449	0.00489507	0.00661125	0.0129764	0.00924857	0.0110726	0.00996182	0.0119305	0.0109086	0.00679314	0.00947394	0.00549655	0.006073	0.00532132	0.0048707	0.00626226	0.00752542	0.00435813	0.00903359	0.00932635	0.0268961	0.059585	0.0727381	0.0190223	0.0196821	0.00591677	0.0104875	0.00620465	0.0105352	0.0107336	0.0150822	0.0421647	0.00913184	0.0118175	0.00677447	0.0135669	0.00540895	0.0209048	0.0111902	0.00799946	0.0103396	0.0204137	0.0113786
MIR148A	0.0105574	0.00670856	0.0600973	0.0086626	0.00609574	0.0286249	0.0127612	0.00930847	0.298883	0.0110431	0.0105661	0.0214785	0.00920707	0.00712936	0.00626558	0.0695264	0.0244498	0.00445235	0.00533349	0.336784	0.00619424	0.00592231	0.0462117	0.0711153	0.164077	0.039796	0.068259	0.0416008	0.0579467	0.0312969	0.0613648	0.0924909	0.0665484	0.0802463	0.0529807	0.0664251	0.0744698	0.0695278	0.0176074	0.0175586	0.0207754	0.0526235	0.022122	0.00461902	0.0230745	0.0140766	0.00966286	0.0334151	0.0360062
MIR148B	0.0109644	0.0222084	0.00569744	0.00619733	0.0165998	0.0048439	0.0107922	0.0100069	0.0127887	0.0359951	0.0328991	0.219362	0.0354756	0.0185638	0.0097012	0.0186849	0.00838707	0.00650288	0.00461006	0.0261215	0.255109	0.00916828	0.0256611	0.00582037	0.023775	0.00720332	0.00485644	0.0133181	0.00833752	0.00720506	0.0169666	0.0117675	0.00891375	0.281165	0.0161326	0.00419244	0.011129	0.00574616	0.0245823	0.00444295	0.0130503	0.00947638	0.00843477	0.00762726	0.00726705	0.0148881	0.015015	0.0111471	0.00549283
MIR149	0.0107523	0.145843	0.264375	0.115289	0.0589262	0.00584781	0.147172	0.0696338	0.0974357	0.0720754	0.141174	0.0409438	0.0408864	0.0246884	0.0058559	0.0312329	0.0279886	0.0327847	0.0478619	0.0952995	0.0206315	0.0273069	0.0131329	0.0125838	0.0120469	0.0983274	0.00950477	0.00584102	0.0101666	0.00655903	0.0290318	0.00648307	0.00531667	0.00655354	0.00725388	0.00755846	0.0112676	0.00640582	0.00838268	0.0916569	0.0157808	0.0222853	0.00560492	0.00731744	0.00751183	0.0113022	0.00595538	0.0165001	0.00999419
MIR150	0.0107523	0.0146297	0.010865	0.0102356	0.00739967	0.0370182	0.0120397	0.0150618	0.323386	0.00787024	0.191008	0.0572053	0.00886986	0.00942675	0.00732274	0.0089387	0.093597	0.0411256	0.0197057	0.0142829	0.01123	0.011693	0.0549487	0.0192471	0.0165951	0.0364751	0.0195277	0.00707036	0.0114484	0.0115235	0.00539099	0.00961877	0.0156197	0.0134337	0.0188235	0.0276495	0.0052603	0.00678301	0.0285258	0.0285856	0.0113597	0.00546239	0.0161097	0.00599457	0.0675263	0.012135	0.0682139	0.0364901	0.00683979
MIR151	0.00592772	0.0245621	0.0116215	0.0156151	0.0175968	0.076001	0.116929	0.00818162	0.0138163	0.00732045	0.00519882	0.00648934	0.00524712	0.00673869	0.0173433	0.091311	0.0080345	0.0172506	0.00538952	0.006767	0.0191987	0.0119846	0.00984603	0.0235064	0.0166284	0.0226814	0.0196984	0.0639322	0.013812	0.0134398	0.0470374	0.00677039	0.0118216	0.0404476	0.0726451	0.0135993	0.0085917	0.0256278	0.0105299	0.123568	0.0163416	0.0108028	0.0301735	0.0136158	0.0193617	0.0477599	0.0105333	0.0123499	0.0181175
MIR152	0.0147419	0.0067879	0.00547079	0.0049427	0.00358769	0.0229257	0.0104994	0.00527667	0.00371499	0.00446973	0.00690976	0.176424	0.00572656	0.00824985	0.00699582	0.00668902	0.00586981	0.00724704	0.00654293	0.00549237	0.00491395	0.0203934	0.00433802	0.00969643	0.00682655	0.0116175	0.0124416	0.00717403	0.00499855	0.00447585	0.0107869	0.0196872	0.00578413	0.011035	0.009374	0.00729655	0.00819066	0.0101553	0.00678848	0.00535072	0.0134559	0.00414533	0.0082428	0.0142695	0.0132728	0.00804981	0.00674025	0.00556776	0.0273362
MIR153	0.0149147	0.0331731	0.0146221	0.0078409	0.0161485	0.00726317	0.0163642	0.00696446	0.016523	0.0645598	0.00396541	0.262984	0.0157474	0.00653025	0.00570055	0.00609993	0.0138388	0.0201085	0.00985051	0.00724612	0.0293216	0.00677317	0.00598116	0.00934027	0.251612	0.0284744	0.00575152	0.00647948	0.00599358	0.00545119	0.0246739	0.0154509	0.0222998	0.0114363	0.0103146	0.00920046	0.00631893	0.0200859	0.00748283	0.0543149	0.0214544	0.0161045	0.0112275	0.040619	0.00566207	0.009202	0.0184353	0.00640524	0.0119886
MIR1537	0.025025	0.00608329	0.0821688	0.00554323	0.014759	0.00769816	0.0217866	0.00724971	0.0905014	0.0171499	0.0346657	0.0282362	0.0066882	0.0272204	0.0106282	0.00871428	0.00678842	0.00733619	0.00666721	0.0104107	0.00559698	0.0063381	0.01319	0.00338615	0.00943203	0.0115497	0.0080767	0.0115455	0.0141886	0.0062904	0.00692477	0.0186571	0.0318007	0.0358772	0.00520203	0.0146936	0.00429715	0.00846532	0.0120048	0.0996218	0.136107	0.0087692	0.0182786	0.0110005	0.0210725	0.0230131	0.0194588	0.0140732	0.0044012
MIR154	0.0106528	0.0102849	0.0226934	0.0159399	0.0517564	0.0149391	0.00955732	0.00974422	0.0124019	0.0351714	0.123085	0.0199411	0.0106031	0.00582971	0.0644355	0.00812942	0.00652141	0.00742144	0.0150979	0.00782496	0.00560244	0.0128281	0.0144731	0.0105572	0.00585983	0.019152	0.0119198	0.00793614	0.00869791	0.00785627	0.00927609	0.00573851	0.0189862	0.00772961	0.00832144	0.0099227	0.0073208	0.00519413	0.0895776	0.0141201	0.00696269	0.0185998	0.00503137	0.0508362	0.00690565	0.00719716	0.401947	0.010056	0.013658
MIR155	0.0103348	0.00972678	0.00901692	0.140751	0.0117826	0.0403061	0.00798011	0.081803	0.0358612	0.0107187	0.0368118	0.0105851	0.0140799	0.0112655	0.0299778	0.00754454	0.0145254	0.00577418	0.00823572	0.048206	0.0639821	0.0137037	0.0139072	0.00563763	0.00825942	0.00717329	0.00836474	0.0281536	0.0160746	0.018267	0.0576168	0.0103821	0.0151111	0.0266852	0.0281548	0.0115068	0.0500308	0.014519	0.00759245	0.00969068	0.0207372	0.0188727	0.0331391	0.0098195	0.0245284	0.0169493	0.00912342	0.014703	0.0128892
MIR15A	0.0104657	0.0153764	0.0143341	0.0433111	0.00620287	0.0717596	0.21342	0.0199772	0.0380742	0.0139117	0.00955175	0.00521546	0.137679	0.0101831	0.0280958	0.0289573	0.0207763	0.00531257	0.00965128	0.00799183	0.00612599	0.0130091	0.0108264	0.0247264	0.0352472	0.0159181	0.0220863	0.062221	0.104619	0.022875	0.0533662	0.0111553	0.0322025	0.0341291	0.0365888	0.00785229	0.0156634	0.0121172	0.0146662	0.0115385	0.00667499	0.0256607	0.012425	0.0854373	0.0163761	0.033357	0.0176045	0.0234654	0.0228722
MIR15B	0.0106528	0.011612	0.00875482	0.0175002	0.0120971	0.0101369	0.00749097	0.00893128	0.00733236	0.0363963	0.00845015	0.0596375	0.00607103	0.0600418	0.0142361	0.00605616	0.00832608	0.00992967	0.0173118	0.0171523	0.00958597	0.00534945	0.00468472	0.0140443	0.0260037	0.0178051	0.00556304	0.0149226	0.00659886	0.00746084	0.0157845	0.0203299	0.01203	0.00749445	0.00553467	0.0191806	0.00800686	0.00686946	0.00848769	0.0220987	0.207871	0.230136	0.0145686	0.0137411	0.00736497	0.0242809	0.00693281	0.0145571	0.110184
MIR16	0.012338	0.0129147	0.00805444	0.0109471	0.00857207	0.00907255	0.0222065	0.0156799	0.0157877	0.0145123	0.016539	0.00895285	0.00756659	0.00623045	0.0352301	0.00826883	0.0124351	0.010771	0.007944	0.018149	0.00839773	0.0116061	0.0442694	0.0136893	0.0174269	0.0531908	0.0363729	0.0216419	0.0188879	0.0148813	0.019173	0.0360247	0.0316704	0.0135378	0.0123913	0.0263095	0.0266221	0.0104224	0.0243986	0.0201487	0.0198497	0.0131181	0.00957625	0.00704104	0.0485981	0.032819	0.144089	0.0159358	0.010502
MIR181A	0.0125225	0.0105004	0.0179074	0.0173278	0.201462	0.225968	0.0105473	0.0117016	0.0163561	0.0110621	0.0433716	0.0216339	0.0181254	0.022966	0.0215504	0.0428264	0.00878831	0.0264297	0.011715	0.145174	0.0134449	0.0271624	0.143508	0.23153	0.183741	0.114413	0.195218	0.264128	0.256447	0.159966	0.219689	0.194704	0.286209	0.261802	0.1685	0.212881	0.135557	0.222671	0.211144	0.152612	0.209779	0.169133	0.289812	0.187863	0.204844	0.119396	0.166225	0.16025	0.235922
MIR182	0.0106528	0.0470569	0.0140437	0.00595552	0.00663015	0.1385	0.00767406	0.0111882	0.0203996	0.13839	0.00973416	0.0134668	0.0114681	0.0093468	0.00757217	0.00938287	0.0088879	0.0193778	0.0109582	0.02784	0.159985	0.00980714	0.151283	0.123598	0.105851	0.147858	0.113658	0.200799	0.0831075	0.0281846	0.107036	0.128107	0.112949	0.115482	0.108938	0.107455	0.106172	0.396486	0.0290391	0.0353738	0.0153177	0.0243456	0.0778692	0.0176897	0.0205972	0.0257864	0.0209465	0.0938965	0.0939551
MIR183	0.0106528	0.00891274	0.00722914	0.0121925	0.0130483	0.0241346	0.00677038	0.0462271	0.0145873	0.0858813	0.00670349	0.00632086	0.00476156	0.00851169	0.00636011	0.00575614	0.0098507	0.00652916	0.0067903	0.141386	0.00650246	0.00705301	0.0515233	0.0282675	0.0114754	0.0212416	0.0154765	0.0284332	0.0336935	0.0113758	0.00818654	0.00972266	0.00604372	0.0111272	0.0673825	0.00499362	0.00777223	0.0158661	0.0126556	0.00812786	0.0134777	0.0390732	0.0208577	0.0102376	0.0105679	0.0187153	0.0985238	0.0335323	0.0152858
MIR184	0.0147419	0.00789801	0.0199093	0.0141044	0.00752289	0.181978	0.0135852	0.0203224	0.0118056	0.00617806	0.0135533	0.00377282	0.00578009	0.00431932	0.00873492	0.00559712	0.0230052	0.00643746	0.00507263	0.00726581	0.0481227	0.0129879	0.00595264	0.0616387	0.0498651	0.0122675	0.0273353	0.13244	0.0442936	0.0214224	0.119073	0.0158902	0.032742	0.0927629	0.132038	0.108021	0.035046	0.0197585	0.0138869	0.0339686	0.0175894	0.0104774	0.0128189	0.0250977	0.0114003	0.0226818	0.0275306	0.188353	0.0467528
MIR185	0.0105574	0.0366835	0.0344201	0.02643	0.013461	0.00629208	0.0227242	0.0371362	0.0296377	0.0438059	0.0106469	0.0203418	0.0171894	0.0570715	0.028976	0.016612	0.0254388	0.0846098	0.0402643	0.0234989	0.0176288	0.0223938	0.0644215	0.0115441	0.00491659	0.0146638	0.0132099	0.0123373	0.00496852	0.0077211	0.00537927	0.0109245	0.00516682	0.0139776	0.011059	0.00634695	0.0130074	0.0117523	0.025972	0.0279216	0.00608525	0.010078	0.0362193	0.026027	0.00371012	0.00566654	0.0235039	0.0190518	0.0704577
MIR186	0.0107523	0.0106463	0.0106924	0.0183232	0.0100585	0.0127574	0.0383167	0.00998439	0.0110219	0.00649217	0.00919978	0.0280253	0.00528106	0.00527795	0.0164072	0.0145566	0.0116312	0.168342	0.0063229	0.00699762	0.00706041	0.0127037	0.00696833	0.00765479	0.129818	0.0135482	0.0186658	0.0120759	0.00606678	0.0125817	0.0198474	0.0276961	0.00961243	0.00624368	0.0107969	0.00568296	0.011489	0.00400524	0.00840884	0.00620681	0.126531	0.0079932	0.0644539	0.006511	0.196182	0.0104341	0.011982	0.00876536	0.0165022
MIR187	0.0106528	0.23338	0.12537	0.299462	0.017211	0.0188827	0.209868	0.298368	0.0848231	0.0639095	0.0706568	0.0923623	0.0686923	0.203674	0.0413174	0.0386705	0.0676175	0.0547574	0.0764639	0.0576989	0.0540651	0.0591507	0.0708243	0.00760932	0.0174987	0.00649032	0.00495794	0.0459465	0.0124335	0.01427	0.0470338	0.0108975	0.0285494	0.0142826	0.0129353	0.0133791	0.0125478	0.0135399	0.00587964	0.0114525	0.0223751	0.0729861	0.0583957	0.0307411	0.0542608	0.0113942	0.0103238	0.0160697	0.00638509
MIR18A	0.010702	0.0140748	0.0141255	0.030043	0.0151603	0.00804852	0.0196253	0.0172282	0.010278	0.0204585	0.00527453	0.00515413	0.00667679	0.00851678	0.0347212	0.062316	0.00596459	0.00633639	0.00524421	0.0130346	0.00503898	0.0267139	0.0235533	0.00616686	0.00792589	0.0227172	0.0365183	0.00657029	0.00548087	0.0368415	0.0156651	0.0162854	0.0208127	0.00977771	0.0277933	0.0163382	0.00633399	0.0251499	0.0262376	0.0218387	0.00513269	0.0129433	0.0134917	0.00829847	0.00563762	0.0517573	0.0148741	0.0554015	0.00611042
MIR18B	0.0105574	0.0106537	0.00555288	0.00571224	0.0212545	0.0263387	0.106532	0.0260323	0.0136156	0.186899	0.0103286	0.167337	0.0333454	0.0462656	0.0208611	0.0232528	0.0619896	0.0161792	0.0212217	0.030779	0.0105154	0.0159818	0.00942696	0.0381998	0.00940974	0.0199812	0.00632801	0.0265238	0.00692451	0.00837749	0.020054	0.00858801	0.0139148	0.0125629	0.0276991	0.0239274	0.0286091	0.0189149	0.0444113	0.0205434	0.00915511	0.102849	0.01798	0.00959971	0.01811	0.0117004	0.00692681	0.0179054	0.0161066
MIR190	0.00592772	0.0115127	0.01835	0.0144586	0.0152848	0.00462578	0.0223493	0.0145845	0.0184205	0.0122894	0.00472468	0.0135594	0.0130644	0.00506201	0.00802597	0.00798088	0.0063643	0.0141689	0.0116434	0.00724962	0.00870948	0.00911383	0.0112479	0.0228987	0.00771254	0.00755737	0.0269853	0.00648423	0.0104293	0.00719613	0.0336743	0.0169233	0.00516565	0.010606	0.00485317	0.00612478	0.0164538	0.00454153	0.00571125	0.0200935	0.00627377	0.00679394	0.0211386	0.0403064	0.0355834	0.011037	0.00741649	0.00778238	0.013956
MIR190B	0.0154764	0.0462073	0.0178416	0.018192	0.00678182	0.0156462	0.00508333	0.0187359	0.0158687	0.00689121	0.00416881	0.00458885	0.00464573	0.0130911	0.0064589	0.00525521	0.0067456	0.0111429	0.0139529	0.0186563	0.00560322	0.00613334	0.00856623	0.0175623	0.00652611	0.00691761	0.00482511	0.00761857	0.00484552	0.00855889	0.00592642	0.0138423	0.00407946	0.00498847	0.00686081	0.0351597	0.016306	0.00762355	0.00734807	0.0241318	0.0838933	0.00640658	0.00691999	0.0158355	0.0585503	0.00887606	0.0063705	0.00546	0.00513966
MIR191	0.0107523	0.044283	0.0425751	0.00845456	0.0182631	0.0122053	0.0185346	0.0246736	0.0082118	0.246255	0.0106538	0.0141952	0.0105278	0.00942058	0.191603	0.0111356	0.0101571	0.192372	0.00925381	0.0217609	0.00862851	0.0173144	0.01614	0.0138846	0.0179978	0.0187786	0.0129728	0.0208485	0.00937887	0.00743406	0.0175447	0.0145182	0.00998399	0.00576735	0.0278124	0.00673102	0.0220911	0.046218	0.0118297	0.00738403	0.00484236	0.00652886	0.00910299	0.00725097	0.0116296	0.0259176	0.00700619	0.00755624	0.00716318
MIR1915	0.0165867	0.0372794	0.0684238	0.0478425	0.0150042	0.148775	0.104129	0.056921	0.00975501	0.0207238	0.306723	0.0898302	0.00592769	0.0132318	0.00554755	0.0100894	0.0360805	0.0283453	0.0421265	0.0200153	0.0160025	0.0157631	0.00665569	0.00811546	0.00867761	0.00919988	0.00534451	0.010293	0.0220822	0.00808938	0.00697442	0.0201801	0.0055438	0.00637107	0.0274467	0.00866093	0.00500786	0.104439	0.07246	0.0197707	0.0671456	0.0454763	0.0449379	0.0119594	0.0074623	0.0107553	0.0206973	0.0668191	0.0199656
MIR192	0.0104657	0.00971714	0.0251327	0.00919181	0.0101947	0.00614905	0.0953945	0.023195	0.0108802	0.0182947	0.0199905	0.0270395	0.0160865	0.0129414	0.0278297	0.0327945	0.276249	0.00729432	0.0104245	0.255541	0.295873	0.0079214	0.0157456	0.0470557	0.00588546	0.00689034	0.0176973	0.00786606	0.0141251	0.00706107	0.00615216	0.0131356	0.00772193	0.0171906	0.0139161	0.00966499	0.00806303	0.0189962	0.0294597	0.00909168	0.0105998	0.0121338	0.072854	0.00951666	0.0775589	0.0162901	0.0380347	0.0110384	0.0260882
MIR193A	0.015187	0.0893527	0.0645126	0.0125895	0.0140917	0.0577502	0.0344456	0.0126768	0.0325465	0.0278738	0.0155058	0.0907004	0.0114832	0.0162273	0.00749378	0.0302552	0.026606	0.00949127	0.0765715	0.0226739	0.0135109	0.0128105	0.0726774	0.0589247	0.0181204	0.0479511	0.0208421	0.0147352	0.0166437	0.296969	0.0449996	0.127124	0.0745052	0.0826558	0.0760062	0.0569711	0.0878327	0.0733324	0.0110501	0.0127071	0.0119617	0.00915906	0.00650178	0.0158417	0.0142804	0.0285782	0.0108913	0.00980087	0.0147476
MIR195	0.0107523	0.00925357	0.00925066	0.00603307	0.0416543	0.00992757	0.0875943	0.105039	0.161913	0.154564	0.00760421	0.00651662	0.00869845	0.00461547	0.0185934	0.00557581	0.0892056	0.00435895	0.00900333	0.00728738	0.00603902	0.127628	0.00698548	0.00788477	0.0177917	0.00787507	0.0149339	0.00676086	0.0103648	0.0205411	0.00706736	0.00589034	0.00682278	0.00742198	0.0055472	0.100984	0.0076027	0.00774137	0.00414809	0.00783778	0.0760764	0.00738752	0.00565081	0.00641633	0.00626121	0.00794858	0.00830052	0.0109976	0.0129545
MIR196A	0.0102112	0.009806	0.00803445	0.00581744	0.0228614	0.0125852	0.00740857	0.00893783	0.102049	0.0545117	0.0114092	0.0145656	0.0107587	0.0123217	0.0117018	0.0179129	0.00667237	0.00729266	0.0103605	0.0166501	0.00682615	0.00561491	0.00817658	0.0194405	0.0125943	0.0553055	0.0168799	0.00720048	0.0369661	0.00955335	0.016233	0.0128555	0.0150998	0.00870552	0.0143101	0.0153397	0.00588092	0.015995	0.0312234	0.00624807	0.00754569	0.00878392	0.0248939	0.0200068	0.0117327	0.0111581	0.0269462	0.0129739	0.021781
MIR196B	0.00592772	0.0183326	0.00644474	0.00539214	0.0151479	0.0195011	0.0111369	0.0314032	0.160989	0.00971294	0.108809	0.0125974	0.0281281	0.00580239	0.068512	0.00615446	0.00548678	0.010469	0.0166188	0.0172377	0.00698672	0.0166701	0.0258639	0.0130647	0.0100642	0.0221253	0.0235299	0.0158867	0.0063077	0.00976748	0.0149515	0.00629432	0.0167566	0.00770184	0.00737478	0.0121807	0.00891833	0.0185682	0.0211799	0.00679949	0.00703791	0.0077418	0.0115531	0.0231201	0.00647049	0.0167151	0.00722875	0.0122437	0.00745644
MIR197	0.00592772	0.0336582	0.00755784	0.00871891	0.0061244	0.00675853	0.0166276	0.041528	0.0714899	0.068677	0.200434	0.0246012	0.0280895	0.0152398	0.0124835	0.0173847	0.0221481	0.020986	0.0149421	0.0246984	0.0301402	0.0584388	0.0252305	0.00540709	0.0169078	0.00543041	0.00467611	0.0210623	0.00910553	0.00735565	0.0118168	0.0431225	0.0199399	0.0208535	0.00798645	0.00943069	0.00717776	0.00934315	0.00834867	0.00597802	0.014813	0.0392241	0.0278474	0.00943805	0.0062196	0.0118613	0.157662	0.00554522	0.0284216
MIR198	0.0150944	0.0057764	0.00390965	0.00528204	0.0136255	0.0178506	0.00618293	0.00821936	0.00659573	0.00388071	0.0137134	0.0147608	0.0248295	0.0158568	0.0108398	0.0110961	0.00554138	0.00424752	0.00549193	0.0052113	0.00414844	0.0105861	0.0057884	0.00709309	0.00798814	0.0109361	0.010017	0.0113517	0.00537523	0.0215133	0.0216383	0.0195257	0.00533529	0.0170422	0.00739356	0.00614334	0.0285212	0.00959298	0.006846	0.00409774	0.0166289	0.00747214	0.00690371	0.00389049	0.0567221	0.0146963	0.00455124	0.0581039	0.00832541
MIR199A	0.0163444	0.0125478	0.0110989	0.0468255	0.0154675	0.00846839	0.0167787	0.0104103	0.0252471	0.0309394	0.0060768	0.011003	0.00747909	0.0102124	0.0215939	0.0170317	0.00664263	0.0112773	0.00948754	0.00920588	0.0182996	0.00739385	0.019436	0.0209768	0.00880988	0.0144277	0.00667566	0.00653565	0.00534999	0.00841589	0.0165272	0.0103654	0.0171242	0.0166855	0.00921584	0.013563	0.00546418	0.0216	0.00693005	0.0072416	0.00698433	0.0181384	0.0111773	0.0510695	0.00784177	0.0132023	0.0137699	0.110916	0.00879009
MIR199B	0.0150944	0.0177755	0.0144547	0.0914853	0.0134089	0.0111829	0.0100286	0.0220324	0.0384371	0.0137011	0.00738464	0.0100895	0.0153751	0.00491074	0.0082353	0.00813581	0.00853034	0.0138415	0.00877466	0.0209142	0.00897874	0.00679383	0.0100743	0.0383743	0.00676532	0.0143189	0.0260547	0.00554383	0.0392154	0.00518724	0.00858576	0.00531874	0.00551491	0.0361796	0.00489895	0.00455225	0.0168298	0.00543867	0.0233175	0.0284664	0.0665302	0.00660428	0.0204468	0.00448313	0.00509723	0.00358337	0.0217407	0.0129622	0.0211244
MIR19A	0.0105574	0.00640888	0.0275546	0.0141121	0.361098	0.0220806	0.0169356	0.0218873	0.0151475	0.0127234	0.198015	0.0888472	0.0234282	0.0233546	0.0103024	0.010389	0.0080791	0.304586	0.088737	0.0145186	0.0106811	0.315716	0.00543548	0.0247719	0.0262063	0.0128819	0.00830528	0.0283455	0.0281602	0.0132302	0.0273187	0.0136754	0.0148822	0.0163616	0.0149952	0.0221593	0.0113982	0.0206143	0.0255853	0.0354697	0.0145775	0.0160782	0.0463924	0.0193984	0.0120639	0.0112387	0.0317888	0.0157123	0.0137187
MIR19B	0.0122935	0.0117471	0.00951019	0.0182765	0.0168976	0.021235	0.0085571	0.0132218	0.0167276	0.0191664	0.00737343	0.0210955	0.0574965	0.018142	0.013507	0.0620914	0.0131216	0.169808	0.0945691	0.0850764	0.00778151	0.00812849	0.010207	0.015589	0.0110041	0.0206908	0.0440772	0.0261732	0.0152355	0.0106079	0.0200185	0.0354917	0.00846747	0.0645828	0.0184278	0.0551695	0.0139366	0.00969577	0.0221893	0.0234757	0.0385328	0.0513664	0.0409913	0.0109436	0.0302346	0.0107614	0.0907629	0.0148369	0.0130382
MIR200A	0.0108561	0.0147805	0.00695319	0.00993315	0.0263367	0.0152819	0.00990473	0.277895	0.228291	0.008276	0.0115491	0.163809	0.0218028	0.0855486	0.0117436	0.0107345	0.00964694	0.0134044	0.00859044	0.00868443	0.00589068	0.0128762	0.149154	0.0291402	0.00714711	0.134686	0.00763992	0.0137789	0.00872186	0.00807475	0.00989933	0.00709706	0.0262179	0.131993	0.0286188	0.114552	0.116421	0.0149608	0.047515	0.0056363	0.021435	0.017441	0.0315248	0.0162993	0.00906045	0.0108955	0.00900282	0.0192789	0.00714495
MIR200B	0.0107523	0.0104495	0.306138	0.00779786	0.0197915	0.0298639	0.0230254	0.0446381	0.00643146	0.0122641	0.0181862	0.0260812	0.0169228	0.0354227	0.0130877	0.00944157	0.00813315	0.00640767	0.00519672	0.0128831	0.0741167	0.0893804	0.0138303	0.0163567	0.00815612	0.0103405	0.0398653	0.0125239	0.0102926	0.0134947	0.00858473	0.014733	0.0515199	0.0116694	0.00722615	0.0298498	0.0349625	0.0312547	0.0145792	0.0250883	0.0390638	0.153156	0.00756434	0.00675099	0.0126125	0.0107834	0.0151467	0.134097	0.0598303
MIR200C	0.0108561	0.0161403	0.0188381	0.012861	0.0165663	0.132483	0.0196369	0.0219554	0.0360673	0.0238502	0.00756357	0.0125758	0.0100278	0.00736502	0.0117298	0.0407871	0.014223	0.0178633	0.0119881	0.0183662	0.0905452	0.0116637	0.0168718	0.114299	0.0732964	0.072617	0.0623336	0.0845225	0.112034	0.0309428	0.126623	0.0114438	0.0204157	0.0754234	0.0316302	0.0554478	0.0264191	0.0763762	0.01389	0.0260962	0.0193548	0.00825375	0.0113759	0.360881	0.0138438	0.0144017	0.0163665	0.0945391	0.0867172
MIR202	0.0105111	0.0152402	0.00631386	0.00709075	0.00762176	0.00724341	0.00821129	0.00959535	0.00959195	0.0118904	0.0115455	0.0928609	0.007119	0.00820546	0.115176	0.0177959	0.220925	0.0061878	0.00512774	0.00461652	0.0344929	0.00629743	0.00899716	0.00727462	0.00889526	0.00487697	0.00860473	0.00527965	0.0103507	0.0117368	0.0114593	0.00591848	0.0283818	0.0206457	0.00968357	0.00474919	0.00673496	0.0106377	0.0146306	0.00788671	0.00636119	0.0141203	0.00907282	0.0385944	0.00517476	0.0621678	0.00644391	0.0134917	0.0122888
MIR203	0.0149147	0.00862425	0.00573797	0.00569923	0.0164118	0.0348043	0.00796511	0.0163386	0.0155536	0.0266524	0.0292337	0.0200346	0.0195302	0.0230905	0.00465518	0.00694673	0.00699512	0.0424151	0.00561103	0.00774816	0.00841133	0.166234	0.167067	0.144776	0.181581	0.139357	0.251162	0.0607426	0.0862993	0.0177512	0.0306034	0.104299	0.110809	0.021576	0.074328	0.0510561	0.0585677	0.0855436	0.025208	0.0215321	0.00476748	0.0327025	0.0285595	0.00789359	0.0210163	0.0128821	0.0320209	0.0261548	0.0549488
MIR206	0.0147419	0.0106439	0.01163	0.0197771	0.00938755	0.0543278	0.00534466	0.00648625	0.0150352	0.00898421	0.291162	0.00682094	0.00522022	0.00405195	0.00533912	0.00687583	0.0180734	0.0126628	0.011093	0.00741445	0.0114943	0.00857371	0.00535075	0.00817227	0.00603422	0.0111607	0.00591332	0.00751639	0.0215542	0.00791512	0.015948	0.00729853	0.00912352	0.0167021	0.00542385	0.181192	0.010158	0.00450444	0.0236497	0.00706565	0.00468803	0.0125916	0.0132852	0.0245783	0.00564538	0.131846	0.0207411	0.0113068	0.0039721
MIR208B	0.0154764	0.0375815	0.039189	0.0171561	0.0119397	0.00978851	0.0153163	0.0163603	0.00811335	0.0151719	0.0085067	0.0149817	0.00570641	0.00692942	0.0095842	0.0258936	0.023242	0.00964209	0.0082373	0.00892246	0.00785873	0.00596281	0.00756268	0.00791865	0.00522929	0.00531512	0.00415714	0.00748457	0.291874	0.00552832	0.00814982	0.00619241	0.0128189	0.0202051	0.00616906	0.00757217	0.0286775	0.0282149	0.0131851	0.00861916	0.00741217	0.00478765	0.0209186	0.00980201	0.00645233	0.00969787	0.0189555	0.0113142	0.0371208
MIR21	0.0100944	0.00904096	0.0149236	0.0299105	0.0185227	0.0117725	0.0162029	0.009111	0.00898018	0.0592388	0.0828158	0.127827	0.0158382	0.0135816	0.0059704	0.0794087	0.00791147	0.0102206	0.00722832	0.0598996	0.0903984	0.0555168	0.0339286	0.00843509	0.0104906	0.0122456	0.00835305	0.0110591	0.00905551	0.0392113	0.0216811	0.0260528	0.0479239	0.068194	0.028606	0.0156957	0.019162	0.0136612	0.0241466	0.0114941	0.0271516	0.0217866	0.0161543	0.0105023	0.00824195	0.0327612	0.0153843	0.0906244	0.0118912
MIR210	0.0150944	0.00740298	0.0095702	0.0272038	0.0222844	0.00600115	0.0173092	0.0228026	0.271083	0.010849	0.0175843	0.00544797	0.00579368	0.0081019	0.135579	0.0301682	0.0320152	0.00832783	0.0052343	0.00698122	0.0100703	0.0107434	0.0117551	0.0274568	0.00636461	0.00716961	0.00818488	0.0156376	0.00680699	0.00729525	0.0188451	0.00837764	0.00603839	0.0266308	0.010281	0.00671594	0.00829308	0.0179391	0.00986014	0.00793515	0.00826295	0.00655951	0.0300936	0.00727345	0.00945073	0.018304	0.00578341	0.00632866	0.00539381
MIR211	0.00592772	0.00719944	0.00891193	0.0131128	0.0132483	0.184912	0.551856	0.0053822	0.0187836	0.0181244	0.025483	0.0330485	0.0392925	0.0142386	0.0176963	0.0190541	0.00825203	0.187134	0.00530484	0.00892742	0.00790542	0.0207477	0.0241706	0.100594	0.0807344	0.0408676	0.0286294	0.111614	0.0321223	0.0283608	0.0884101	0.401868	0.00984154	0.101773	0.117545	0.0587144	0.00788926	0.0255337	0.133978	0.0218309	0.0514832	0.16513	0.0260701	0.0246641	0.0523846	0.0114711	0.0169261	0.0907799	0.0964388
MIR212	0.00592772	0.00529343	0.00655695	0.00467514	0.0184013	0.0427972	0.00588488	0.0124283	0.00846539	0.00729469	0.00559477	0.00825312	0.00737021	0.0117399	0.00606744	0.0181029	0.0164242	0.00704785	0.00802162	0.0057594	0.00915036	0.015701	0.00459188	0.0507165	0.00733473	0.0680279	0.0685483	0.00723603	0.0321617	0.00675119	0.0146564	0.00628774	0.0231981	0.00913239	0.0420701	0.0058246	0.00654522	0.00975738	0.00626567	0.00827871	0.00775203	0.0109565	0.0200716	0.0421497	0.0052338	0.163516	0.010303	0.0271181	0.0142777
MIR214	0.0106528	0.0134508	0.00927514	0.00863299	0.00701333	0.0136225	0.0124168	0.0103699	0.00980988	0.0054162	0.0106272	0.00713285	0.00829985	0.0060932	0.0116251	0.13731	0.0094005	0.00627639	0.0981163	0.00566562	0.0227257	0.0122868	0.0108185	0.0123049	0.0106426	0.00706369	0.00760647	0.00651919	0.0311427	0.0373036	0.0697014	0.00598964	0.13246	0.0132491	0.0138496	0.00924752	0.01861	0.0239522	0.00688228	0.0137413	0.0209656	0.0248338	0.00620235	0.0113415	0.00995812	0.00504604	0.00697862	0.0111922	0.0129635
MIR216A	0.0154764	0.0071166	0.0203391	0.00840643	0.00541776	0.00548353	0.00554081	0.023468	0.0191873	0.00639297	0.00521495	0.00486744	0.00404592	0.00529219	0.00630939	0.00839126	0.00492704	0.00410826	0.00553635	0.0161222	0.00714766	0.00710284	0.010835	0.01314	0.0116766	0.00444264	0.00749515	0.0117057	0.00539677	0.00510013	0.00465369	0.00609272	0.0141491	0.0406151	0.253495	0.00857092	0.00677544	0.00512708	0.177953	0.0076543	0.0068772	0.00577953	0.0165353	0.00740131	0.0129702	0.0356237	0.00919209	0.0323534	0.00577039
MIR216B	0.0154764	0.0076518	0.0124075	0.00768776	0.0118185	0.0131978	0.00573739	0.0114882	0.0133137	0.0088646	0.0136971	0.00412447	0.00385901	0.00521825	0.00449788	0.0242329	0.0947237	0.00548385	0.00522138	0.00557166	0.134623	0.0199956	0.00635902	0.00984274	0.00631386	0.00588275	0.00734074	0.0483497	0.0329547	0.0108458	0.0309625	0.00730876	0.0341511	0.0345274	0.0201463	0.015785	0.00594221	0.00442641	0.010206	0.00702609	0.00428069	0.00675209	0.00453749	0.00571444	0.00970332	0.0143266	0.0155378	0.0103444	0.00572739
MIR217	0.0147419	0.00457242	0.00943564	0.00564053	0.0058568	0.00624531	0.00866587	0.00608739	0.00879435	0.00546469	0.060395	0.0917837	0.0084652	0.00880112	0.0208426	0.00971953	0.0359501	0.00808815	0.0355978	0.0120033	0.00425449	0.00659569	0.114318	0.00554213	0.00724136	0.00946776	0.121371	0.0288711	0.00867222	0.0132381	0.0120173	0.040704	0.00819843	0.0174795	0.0140072	0.0268494	0.00732968	0.00978167	0.0112719	0.00894545	0.0138923	0.0139923	0.00934026	0.00651951	0.0221013	0.0115723	0.00969346	0.00920283	0.0104509
MIR218	0.0124289	0.0244544	0.013379	0.0111073	0.0862026	0.0206103	0.193847	0.0125606	0.0189602	0.0131964	0.0154814	0.020399	0.167815	0.0179594	0.0238133	0.0491691	0.00584968	0.00799657	0.00872976	0.00877781	0.00623342	0.00700059	0.0170322	0.016284	0.0254154	0.0105999	0.0955799	0.0104212	0.00696763	0.00948241	0.00793341	0.00580781	0.00759429	0.00857721	0.0170637	0.0174447	0.0488156	0.0095691	0.169818	0.0123366	0.076652	0.00722256	0.00632593	0.0770751	0.0194827	0.022725	0.0211085	0.0118437	0.0118385
MIR219	0.0148563	0.00845359	0.0125674	0.0163484	0.0136767	0.0120226	0.0825642	0.0110428	0.0341455	0.0099606	0.00942292	0.00810531	0.104227	0.0422785	0.0100361	0.0451142	0.0171346	0.0271421	0.00833474	0.014721	0.0444942	0.00822791	0.00974034	0.0266043	0.0152168	0.0110319	0.0103703	0.0103472	0.0106352	0.00997898	0.0537797	0.00826249	0.03739	0.00693931	0.0159484	0.0139392	0.00949491	0.00557345	0.00903033	0.0567346	0.0136202	0.0384705	0.0261501	0.0333099	0.00835733	0.030992	0.0299539	0.0190487	0.0171015
MIR222	0.0102516	0.0138598	0.0661331	0.0235472	0.129244	0.0556243	0.0129959	0.00998428	0.152422	0.00875487	0.0157909	0.0299835	0.0383972	0.0735471	0.0143304	0.0104538	0.0723224	0.0251975	0.0110069	0.0114055	0.0134879	0.0184053	0.00969791	0.0500713	0.0434039	0.011078	0.0571845	0.0937521	0.047434	0.0252201	0.0647661	0.0183822	0.0166495	0.0417874	0.0563679	0.0468944	0.0919447	0.0307419	0.0184168	0.0976169	0.0122816	0.0153168	0.0129142	0.0407609	0.0158156	0.0142844	0.0527279	0.0552499	0.070259
MIR223	0.0107523	0.0298437	0.0505885	0.0355891	0.240914	0.0118266	0.0375879	0.062932	0.0303159	0.0250566	0.0131652	0.017574	0.0152855	0.0252893	0.0140107	0.0263068	0.0284161	0.0378059	0.0261202	0.0318618	0.0197885	0.030479	0.0345518	0.00833868	0.00680081	0.0163817	0.00457689	0.00833556	0.021231	0.0143733	0.00430371	0.0133181	0.00939126	0.00766877	0.021134	0.0150516	0.00546002	0.00779544	0.0625843	0.00805564	0.00500332	0.0118975	0.0182458	0.0366196	0.0466493	0.166545	0.0170801	0.00573315	0.0102664
MIR224	0.00592772	0.0160771	0.104253	0.020459	0.00715296	0.0122923	0.0140829	0.00824777	0.0093008	0.0137352	0.018054	0.00796057	0.028701	0.012755	0.0144151	0.00843136	0.0192739	0.0135516	0.00853582	0.00971881	0.00655855	0.0426302	0.0182284	0.0286263	0.0113285	0.00449951	0.0149241	0.0155343	0.00805677	0.00708519	0.0186255	0.0123151	0.0205671	0.0430607	0.0124634	0.0205172	0.0158258	0.0194974	0.014336	0.0119662	0.072343	0.0322147	0.01365	0.237137	0.00692807	0.00574796	0.0129291	0.00835503	0.0118639
MIR23A	0.0106528	0.0185217	0.0102562	0.0532836	0.0681872	0.00592146	0.0116662	0.00764907	0.0170485	0.0158124	0.0148702	0.00765985	0.00482854	0.113218	0.00747673	0.00911566	0.120748	0.0249695	0.0906198	0.0109747	0.00714923	0.00488168	0.010775	0.0169374	0.00905181	0.0201337	0.0193312	0.0142423	0.0219345	0.00711643	0.11206	0.014311	0.0290135	0.0255045	0.0258885	0.00662695	0.0190363	0.0183329	0.128994	0.0268128	0.00785437	0.0192092	0.0161868	0.00787484	0.0171436	0.0191987	0.196349	0.0105777	0.0252778
MIR23B	0.0107523	0.0182388	0.00726398	0.0115334	0.0183186	0.0111964	0.0110565	0.0243607	0.0110118	0.0239715	0.00849774	0.030995	0.0236019	0.175783	0.0052631	0.00885342	0.0100376	0.0244817	0.0162163	0.0736092	0.0145421	0.0113816	0.0175205	0.0141536	0.0122754	0.0170323	0.007281	0.037665	0.00577612	0.00708203	0.0148778	0.047181	0.00959507	0.0121518	0.0208063	0.0259054	0.0142064	0.0190262	0.0515012	0.0240967	0.013807	0.0143754	0.0166702	0.00983929	0.0105833	0.0183109	0.0210713	0.0105521	0.0197674
MIR24	0.0124289	0.042171	0.274871	0.0109112	0.0245691	0.00979342	0.0108592	0.00847712	0.00500943	0.00561144	0.0118622	0.00981858	0.00812744	0.00855199	0.0253336	0.0427601	0.0384157	0.0182402	0.0101659	0.00964298	0.0210071	0.0105846	0.0588064	0.0136741	0.0157199	0.0220852	0.0498157	0.0154814	0.0162489	0.01327	0.00749863	0.0150853	0.00942924	0.00914025	0.019161	0.00867219	0.00690246	0.0126263	0.0173828	0.0146226	0.00574514	0.00778178	0.012184	0.0078331	0.041549	0.00637914	0.0102991	0.0609911	0.0150365
MIR26A	0.0121636	0.0184215	0.175891	0.0465442	0.00756431	0.0259454	0.0820317	0.00708121	0.00735308	0.00790702	0.017542	0.0181012	0.0524889	0.018762	0.0169376	0.00753222	0.0142152	0.0144942	0.00937552	0.012623	0.0179403	0.0875483	0.0185376	0.0135442	0.0222749	0.0101341	0.0140195	0.0203299	0.0155372	0.00602326	0.0193487	0.00890544	0.0101546	0.0375726	0.0155291	0.00885541	0.00836753	0.0974585	0.0469729	0.0281266	0.0340048	0.0640435	0.00621896	0.00571482	0.00749447	0.00930222	0.00644995	0.00523697	0.0123085
MIR26B	0.00748805	0.021142	0.0166752	0.0140916	0.0110371	0.0062374	0.00833235	0.102457	0.00824909	0.0141251	0.0143253	0.0154096	0.0125559	0.006641	0.00918242	0.00623214	0.0159983	0.00763997	0.00642029	0.0278067	0.117123	0.0169637	0.00613608	0.0176748	0.0290634	0.00603073	0.00511754	0.017533	0.012856	0.0140348	0.00932088	0.0203485	0.0112397	0.00674627	0.175865	0.00856741	0.0096834	0.029891	0.00703628	0.00579794	0.0280999	0.0242407	0.00948571	0.0115408	0.0102626	0.437812	0.0511741	0.0306414	0.00731619
MIR27A	0.0106046	0.169069	0.0636631	0.0807033	0.027976	0.0272813	0.177001	0.218729	0.026425	0.0252797	0.0379141	0.032482	0.0304705	0.0545902	0.034121	0.0421292	0.0471668	0.0358646	0.0499123	0.0470708	0.0402774	0.0539991	0.00848533	0.0138305	0.0708523	0.00583128	0.0136158	0.019909	0.00688503	0.0217765	0.0111537	0.0313466	0.0152087	0.00644594	0.00654183	0.0120545	0.0202423	0.0179089	0.0626335	0.00881519	0.00859344	0.00543389	0.00533528	0.00689804	0.0259337	0.00584036	0.00779323	0.0242692	0.00819249
MIR27B	0.0107523	0.0250216	0.149508	0.0082678	0.0142729	0.12057	0.00945999	0.0132997	0.037533	0.404499	0.0096753	0.0135009	0.0116008	0.0124276	0.0080962	0.327006	0.0269901	0.0267966	0.112437	0.0198771	0.023295	0.0093757	0.0207562	0.0682198	0.0325823	0.0169707	0.0336587	0.095852	0.0154608	0.0231742	0.0801323	0.0329195	0.0229055	0.0570502	0.0923284	0.0625802	0.0471445	0.0485913	0.0149598	0.0222323	0.020672	0.333773	0.0163317	0.017325	0.0211183	0.125102	0.0945788	0.12811	0.052192
MIR2861	0.00592772	0.175277	0.187219	0.0551098	0.0167871	0.00532283	0.276784	0.138056	0.0552303	0.153118	0.1501	0.158974	0.0217098	0.0400803	0.00806246	0.027413	0.0999909	0.167584	0.0813271	0.1288	0.0423229	0.0963441	0.0362787	0.0125619	0.0171293	0.0695401	0.00918113	0.00640816	0.00724056	0.0823064	0.00622337	0.0091015	0.0309502	0.0113594	0.00862953	0.0462207	0.0134656	0.0087585	0.015922	0.0154261	0.00767915	0.0146972	0.0134588	0.0286676	0.0228838	0.0125344	0.016725	0.0131345	0.00652826
MIR296	0.0155769	0.100021	0.0277282	0.115281	0.157762	0.0196801	0.0761955	0.167501	0.0100646	0.018909	0.0252059	0.0209237	0.025523	0.0295023	0.0166125	0.0251594	0.0258421	0.0330265	0.036323	0.0333711	0.0312459	0.0406118	0.0223293	0.0122131	0.0103044	0.0124385	0.0290164	0.342325	0.00721975	0.036513	0.019521	0.0493495	0.020679	0.0373666	0.021561	0.00532618	0.00502781	0.0222662	0.00726941	0.00863751	0.0115881	0.00565891	0.00621552	0.0103622	0.0119574	0.0121447	0.00713402	0.00922429	0.0222899
MIR297	0.0154764	0.00703099	0.00617428	0.0406286	0.0108754	0.00621841	0.00748537	0.00975035	0.0115141	0.0421104	0.0212805	0.0185691	0.0314383	0.00793721	0.0315771	0.0143721	0.00467611	0.00683341	0.00711985	0.0105803	0.0052235	0.0101466	0.0188562	0.0169225	0.0111012	0.0166149	0.00784559	0.00591558	0.00515046	0.0118748	0.0265435	0.00904103	0.0125737	0.0214446	0.0380579	0.00654982	0.00374871	0.0357871	0.00504549	0.0108364	0.00678978	0.0246971	0.00647378	0.00734731	0.161913	0.00915176	0.0053893	0.00487904	0.0350455
MIR299	0.0154764	0.0270725	0.016278	0.0313106	0.0134956	0.00795797	0.1969	0.0752255	0.0972807	0.0387987	0.0516568	0.0499981	0.0623095	0.0220054	0.0244121	0.025809	0.095033	0.0247152	0.0302031	0.0279965	0.0377286	0.0305559	0.0141713	0.0111921	0.0093959	0.0371139	0.0206294	0.00893303	0.0132484	0.00996498	0.00854228	0.0080791	0.0521622	0.00924924	0.0146836	0.0074642	0.0176755	0.0136099	0.00581112	0.0191909	0.00519045	0.00949249	0.00872466	0.00936211	0.00916376	0.0258877	0.0536645	0.00975819	0.00923763
MIR29A	0.0105111	0.00810536	0.0207129	0.0230454	0.00764599	0.0083191	0.0103969	0.00513514	0.163381	0.102026	0.218695	0.0117001	0.108069	0.0071816	0.184658	0.00515724	0.0201301	0.178048	0.023838	0.0230253	0.00537724	0.00726889	0.018328	0.00986839	0.0268851	0.0286256	0.0193914	0.0156531	0.0229833	0.0063917	0.0176386	0.00882482	0.0198508	0.0169255	0.0200778	0.00661921	0.00710627	0.00649944	0.0337908	0.00616285	0.0599995	0.00599258	0.011905	0.00725973	0.00722627	0.00667128	0.0271536	0.0111205	0.00792041
MIR29B	0.0120389	0.00988612	0.0171812	0.0209661	0.0313013	0.00887883	0.0175762	0.0213631	0.028348	0.00695877	0.00836054	0.0188592	0.0608366	0.0101304	0.039324	0.0264691	0.0239731	0.0313164	0.0361075	0.0171852	0.00767565	0.0103866	0.0421063	0.0181186	0.0212845	0.00907465	0.0127573	0.00926463	0.0550241	0.0103783	0.010865	0.0109565	0.0181845	0.0165271	0.0492491	0.0137018	0.0220123	0.0135214	0.0128972	0.0213729	0.0644258	0.0141003	0.0113618	0.0140862	0.0124753	0.0185085	0.0326129	0.00945049	0.0112168
MIR29C	0.0107523	0.010988	0.00723403	0.00673991	0.0105913	0.0382155	0.00556967	0.00756873	0.00760915	0.00633891	0.00870556	0.00934403	0.00644437	0.00540171	0.0998741	0.0153846	0.00882953	0.00585279	0.00879768	0.1202	0.00668388	0.00640439	0.00614303	0.0128857	0.00517193	0.0751475	0.00681457	0.025309	0.0137958	0.0412533	0.150582	0.0193097	0.00599296	0.0140414	0.0123315	0.0269727	0.0161165	0.00955552	0.0126604	0.0251683	0.0185579	0.00491862	0.00722978	0.00748932	0.0694753	0.00471239	0.00658859	0.0113876	0.00641752
MIR301A	0.00592772	0.0332283	0.0092113	0.0100332	0.0114847	0.125029	0.00420281	0.00702547	0.0205604	0.00778641	0.201251	0.00540892	0.00701119	0.0279562	0.00573011	0.00635713	0.0122908	0.0245526	0.0219881	0.0134986	0.0128591	0.0141642	0.0145694	0.0165447	0.00858146	0.0071664	0.0102661	0.025412	0.00818575	0.00974341	0.0238341	0.0155365	0.505987	0.0121878	0.0315199	0.194723	0.0279736	0.0109595	0.0252042	0.0213469	0.00620897	0.012171	0.0231365	0.0237966	0.0127237	0.00906338	0.0205269	0.0274345	0.0428242
MIR301B	0.0149147	0.136142	0.0112885	0.00559747	0.0112037	0.0122086	0.00644726	0.00463955	0.00733014	0.00537135	0.0127284	0.00700832	0.00813653	0.00467074	0.0128218	0.0556919	0.00849815	0.00522624	0.0189155	0.0057549	0.0131155	0.00537268	0.00715323	0.00579256	0.0191125	0.0154505	0.00691631	0.0275022	0.00883785	0.0272029	0.0107298	0.00688369	0.00687055	0.0113324	0.0116067	0.00511973	0.00640285	0.0331702	0.0189051	0.0526844	0.193466	0.00558844	0.0314047	0.0129362	0.636439	0.00634983	0.00496189	0.0120219	0.0449978
MIR302A	0.0105574	0.0225376	0.0233789	0.00744528	0.00623548	0.025129	0.0114803	0.0110803	0.041068	0.0191054	0.00644589	0.0882476	0.00756881	0.0586571	0.013658	0.0425761	0.00623258	0.00944652	0.00549104	0.00747663	0.0823719	0.0074289	0.0292261	0.0276904	0.0250178	0.0187541	0.0193517	0.036837	0.0457582	0.0506392	0.0224553	0.0484174	0.0630283	0.0499648	0.0321643	0.0418778	0.0622646	0.0543645	0.0392665	0.0152738	0.0254219	0.0667712	0.132448	0.0114273	0.0453278	0.0185828	0.0135886	0.0296653	0.0110873
MIR302B	0.0103348	0.00756021	0.0426346	0.0593967	0.00723967	0.00610886	0.0394195	0.010662	0.00908484	0.013008	0.0668412	0.190291	0.117046	0.0240866	0.0132942	0.00795509	0.00723393	0.00745941	0.0062301	0.0195587	0.00744986	0.0053876	0.00754024	0.0112894	0.00741124	0.0132807	0.0202021	0.0425449	0.00440414	0.0208344	0.0173322	0.0198867	0.0162172	0.0693165	0.006111	0.0193096	0.0151235	0.0121704	0.0965953	0.364843	0.00599341	0.025656	0.0250106	0.00778669	0.0306649	0.00764371	0.0346564	0.00682332	0.0242281
MIR302C	0.0103776	0.00615195	0.00766562	0.00577321	0.00943806	0.0218376	0.0160755	0.0220644	0.114132	0.00460174	0.00511051	0.1082	0.137327	0.0080505	0.0442522	0.0107445	0.00520477	0.00554257	0.00840418	0.00500305	0.0155138	0.00851873	0.00892594	0.0359997	0.0222061	0.0635045	0.0117842	0.0123926	0.0107951	0.0746953	0.0126761	0.0168563	0.0103982	0.0150916	0.0155473	0.0209922	0.0171094	0.00896162	0.00697244	0.0782827	0.0559191	0.10987	0.00898972	0.00962839	0.0173258	0.00505482	0.00804902	0.0139589	0.00516659
MIR302D	0.0106528	0.0155281	0.0472973	0.0179196	0.018726	0.117642	0.00730818	0.0120596	0.00755889	0.010836	0.00641824	0.0132923	0.00512946	0.00734629	0.0176625	0.00823986	0.0115926	0.00537928	0.00715025	0.0195798	0.0220766	0.00952558	0.0421148	0.171082	0.0481041	0.0203535	0.038542	0.0724283	0.0644024	0.103918	0.0830184	0.0963504	0.0627435	0.089575	0.0684469	0.0540899	0.0429297	0.0450075	0.127275	0.0238268	0.0253848	0.0137549	0.0243958	0.0334066	0.0835238	0.0412463	0.0491641	0.101805	0.0649919
MIR30A	0.0105111	0.0069269	0.0256412	0.245575	0.0197938	0.020862	0.0170066	0.006447	0.0187168	0.0105376	0.0241343	0.0168583	0.017634	0.330374	0.0129735	0.0083911	0.00503469	0.0114116	0.00661665	0.0068095	0.00496065	0.0245718	0.00810185	0.0159436	0.0162576	0.00876545	0.00692125	0.0138782	0.00817289	0.00857851	0.0230568	0.0288433	0.0395138	0.0127652	0.0331294	0.0180374	0.0118152	0.0054573	0.0150865	0.029595	0.0631344	0.00768846	0.0117648	0.0668647	0.0340122	0.00877473	0.00652496	0.0207693	0.0169895
MIR30B	0.0106528	0.00635692	0.00642777	0.00667994	0.229717	0.0126345	0.00749482	0.0111924	0.0683235	0.0099307	0.00779844	0.0101874	0.0149639	0.158067	0.0096852	0.00899379	0.0059154	0.00495455	0.00520917	0.0199604	0.00564404	0.00468412	0.0438697	0.0428453	0.00717756	0.0183559	0.0106716	0.00600509	0.00603793	0.0203363	0.0214622	0.00837661	0.0121631	0.0405019	0.007221	0.00590299	0.00668934	0.00895589	0.00450734	0.00826923	0.00677104	0.00531763	0.0174474	0.0171015	0.00492747	0.0293038	0.00688201	0.00744588	0.00898356
MIR30C	0.0122496	0.0236004	0.0145094	0.0118207	0.00871187	0.0211198	0.0119124	0.0188872	0.0114171	0.00837965	0.0111832	0.0134481	0.00680694	0.142096	0.23077	0.0113534	0.00868933	0.0348266	0.0144978	0.0172038	0.0173014	0.0116854	0.0111257	0.00726728	0.0148552	0.0205978	0.108952	0.0205054	0.0202772	0.012017	0.00954952	0.00842815	0.00915189	0.0101406	0.0910385	0.00995282	0.0169382	0.00999974	0.0123305	0.00861844	0.0210884	0.207746	0.0433165	0.00842013	0.00819965	0.0136073	0.0151331	0.014034	0.00526627
MIR30D	0.0105574	0.0103017	0.0123195	0.0156592	0.0206762	0.0178843	0.0123318	0.019142	0.0100854	0.00908369	0.00569836	0.00538309	0.00537971	0.00564728	0.0246923	0.0123526	0.00751298	0.0127908	0.00762566	0.0197518	0.00753939	0.0115331	0.205883	0.00630292	0.0308229	0.0403691	0.00981051	0.00886499	0.0148491	0.058935	0.0241886	0.00697591	0.0143511	0.011968	0.0118087	0.012172	0.00529343	0.00744728	0.0120456	0.00965237	0.139212	0.0158497	0.0080031	0.0230881	0.00654408	0.0171423	0.00712794	0.0145251	0.00884788
MIR30E	0.0105574	0.0138583	0.0345441	0.00647785	0.0436732	0.0776096	0.0797232	0.028862	0.0161563	0.0240608	0.0290447	0.029335	0.0261625	0.0215578	0.0217773	0.0100269	0.00843898	0.00912926	0.0056369	0.0378306	0.00905367	0.00565037	0.03319	0.00833438	0.0162631	0.0179193	0.0256774	0.0689357	0.0181545	0.0241968	0.0637784	0.0112364	0.0133326	0.0730949	0.0593959	0.0232773	0.0128261	0.0275086	0.0172435	0.0164888	0.00832154	0.0240056	0.0107297	0.055895	0.00865701	0.0121124	0.013218	0.0460883	0.0223708
MIR31	0.0107523	0.0164568	0.0118583	0.012794	0.0199863	0.0373242	0.0107564	0.0132112	0.00791224	0.0149896	0.0312041	0.0192096	0.0190711	0.00691561	0.00656525	0.0600787	0.0138682	0.0134388	0.0123654	0.00506159	0.0101035	0.011726	0.069686	0.0791454	0.0118827	0.031231	0.0250379	0.0252879	0.0179652	0.00624188	0.0365936	0.0745421	0.0514885	0.0693557	0.0550014	0.0661807	0.0644144	0.062058	0.00867785	0.0148658	0.09359	0.0130024	0.0171906	0.0135615	0.0132416	0.00634944	0.0608855	0.0347524	0.0453373
MIR3130	0.00592772	0.00890089	0.019261	0.0067041	0.00597567	0.0132978	0.00586595	0.00568525	0.0154175	0.0101716	0.00484501	0.00617118	0.00489474	0.0488033	0.00780569	0.00805003	0.0107978	0.0101034	0.126483	0.00641203	0.00698616	0.00801138	0.106994	0.010199	0.00756922	0.0105056	0.0187507	0.00467313	0.0210702	0.00598922	0.00653725	0.00721067	0.00663196	0.00645188	0.0100669	0.0208329	0.0208371	0.0063636	0.006587	0.0654033	0.00892605	0.00901301	0.0196435	0.0257018	0.00741187	0.0162019	0.0208232	0.00786542	0.00601605
MIR3143	0.00592772	0.00689398	0.048619	0.00771517	0.00569202	0.0261253	0.00798769	0.0152087	0.00815409	0.0052277	0.00800769	0.00593811	0.00456424	0.00547952	0.029766	0.0657594	0.00451996	0.00442595	0.208442	0.00646676	0.00570461	0.0249494	0.0206387	0.0326373	0.022364	0.00667342	0.00877843	0.00708465	0.0227883	0.0520774	0.00884916	0.0226185	0.0336149	0.00809292	0.00696092	0.00477484	0.00871859	0.0254778	0.0125627	0.00489489	0.00731714	0.00491249	0.00533251	0.00934976	0.0145563	0.0252727	0.00509082	0.0234592	0.00661069
MIR3178	0.00592772	0.0621725	0.117257	0.0882414	0.005006	0.0813155	0.093585	0.0577934	0.0161754	0.155575	0.123296	0.0257124	0.0148073	0.0513862	0.00865632	0.0114412	0.064731	0.0308176	0.0523718	0.0100807	0.0185273	0.0132678	0.00794142	0.0214725	0.0292811	0.00786256	0.0813392	0.111302	0.0223553	0.0755057	0.101328	0.0489073	0.00483369	0.118935	0.111095	0.0293834	0.0237142	0.0273154	0.0101479	0.018518	0.00816676	0.0118345	0.0423802	0.0178313	0.0072385	0.00727612	0.0608809	0.0236449	0.0191269
MIR3191	0.00592772	0.00838529	0.0220849	0.00801967	0.0053059	0.00822207	0.00567026	0.0061489	0.0105987	0.00471266	0.02149	0.0267757	0.0296788	0.017182	0.070256	0.00388946	0.00637899	0.00776635	0.00513495	0.00770144	0.00403638	0.0486889	0.0266531	0.00507697	0.0053907	0.00542133	0.0140941	0.0269536	0.00605232	0.00864979	0.0207803	0.0165937	0.0103178	0.0195078	0.0392381	0.0220061	0.0253358	0.0121928	0.0329319	0.0118466	0.00837437	0.00951033	0.0143996	0.026073	0.0068977	0.00606068	0.00912224	0.0165299	0.101595
MIR3196	0.00592772	0.0287407	0.129835	0.0814223	0.0138549	0.0442571	0.0923968	0.0791979	0.326287	0.454466	0.0666151	0.11594	0.0115759	0.0220001	0.0134916	0.0170343	0.0635328	0.0368926	0.045873	0.0368564	0.0217326	0.0490352	0.047921	0.0350527	0.0280559	0.0800053	0.0143494	0.0136388	0.00851686	0.00873783	0.0122754	0.027827	0.00686795	0.0145981	0.0289351	0.0210419	0.0199361	0.0612395	0.00694681	0.0127907	0.0135509	0.0066803	0.00852888	0.00790301	0.00952841	0.0342329	0.00786104	0.0278752	0.0082586
MIR32	0.0106528	0.00578486	0.00646383	0.00784752	0.0120254	0.00623073	0.0256789	0.00985823	0.00430666	0.0168882	0.020655	0.0100348	0.0189863	0.0204007	0.012764	0.157559	0.0113618	0.00459835	0.005641	0.0241258	0.006932	0.152313	0.0180419	0.0138513	0.00986812	0.105447	0.0185902	0.00754271	0.0114693	0.0265681	0.0286014	0.0128873	0.0103677	0.149904	0.00644272	0.0112531	0.0061422	0.01897	0.00967691	0.00586894	0.00701292	0.00631031	0.00837397	0.0766334	0.00554905	0.0936009	0.00871308	0.00932043	0.0238425
MIR3202	0.00592772	0.00464742	0.012678	0.0063064	0.0075499	0.0183562	0.00584433	0.011722	0.0094358	0.00928612	0.0350275	0.00406776	0.00877113	0.00702064	0.0053914	0.00674388	0.00472118	0.00716995	0.488848	0.0104777	0.00996579	0.00402581	0.0056204	0.0512876	0.0183655	0.0304252	0.242465	0.0279523	0.0169666	0.0112752	0.00667646	0.0128693	0.00590791	0.00613345	0.00643831	0.0122846	0.0197105	0.164535	0.0149856	0.00932317	0.00728904	0.0115032	0.0611514	0.0273084	0.00748587	0.0126406	0.0110111	0.00763881	0.0124334
MIR320A	0.0179892	0.0657353	0.033559	0.0135686	0.0108757	0.0929565	0.0146467	0.0146895	0.0327911	0.0149783	0.00900882	0.0137503	0.0312127	0.0112527	0.00998043	0.0139943	0.00831282	0.00977373	0.00789691	0.0104245	0.0133301	0.0100528	0.0254467	0.011574	0.0042866	0.011375	0.00489939	0.00633172	0.00601243	0.00611731	0.0059344	0.0130456	0.0164064	0.0158098	0.00904848	0.00815557	0.00719728	0.00816291	0.0125255	0.00608021	0.00601734	0.00819475	0.124977	0.019222	0.00685583	0.0081149	0.0366882	0.0119524	0.00671356
MIR320E	0.00592772	0.0114417	0.026883	0.0385065	0.00629113	0.0135005	0.0298237	0.00457245	0.00902802	0.0179849	0.00782534	0.0416846	0.0313837	0.0265541	0.0287011	0.0248867	0.00668173	0.00681194	0.00562839	0.00475002	0.035572	0.0313561	0.0229345	0.0159634	0.0162784	0.0143791	0.00607	0.0107215	0.00885277	0.026395	0.0353576	0.081325	0.0258642	0.0131418	0.107619	0.0606002	0.0388613	0.038165	0.0214922	0.0151518	0.00972079	0.0232375	0.00912893	0.0165508	0.0282332	0.0209584	0.0152856	0.00964372	0.0359083
MIR324	0.015187	0.383607	0.310839	0.371428	0.0761208	0.106398	0.288195	0.45245	0.186336	0.125489	0.134056	0.173995	0.182896	0.192381	0.201688	0.0767447	0.101983	0.0894318	0.121373	0.0916465	0.0773815	0.0736028	0.135294	0.14272	0.133025	0.148021	0.114716	0.0819762	0.131665	0.027552	0.118924	0.135228	0.122632	0.110239	0.132655	0.128828	0.109146	0.109163	0.082338	0.0173801	0.0542424	0.0232468	0.0316762	0.0217786	0.022716	0.0177447	0.0127738	0.0990251	0.108686
MIR325	0.0147419	0.032166	0.0196757	0.0305757	0.0225612	0.0203144	0.0450186	0.0224091	0.00496048	0.00524858	0.0144833	0.0401687	0.0110573	0.0274704	0.0114382	0.00823997	0.00494313	0.00734852	0.00661121	0.00527491	0.00397144	0.0769577	0.00891313	0.00496395	0.00790833	0.00730409	0.13797	0.00509821	0.0326765	0.0350957	0.00443806	0.0103802	0.0102471	0.00461039	0.00596245	0.00885751	0.0178305	0.011062	0.0301088	0.00692127	0.412025	0.498301	0.00423372	0.00526398	0.00523489	0.00638496	0.00789786	0.085478	0.0109911
MIR326	0.0147419	0.0165318	0.0345189	0.0260219	0.00845968	0.0332991	0.415588	0.530647	0.0229532	0.0237996	0.0690817	0.0828293	0.0341375	0.0264082	0.0213816	0.0284822	0.0314591	0.0334931	0.0199312	0.0259408	0.0565629	0.0310873	0.0264362	0.00739549	0.0143846	0.0159232	0.00440719	0.00451657	0.00779263	0.0196511	0.0101193	0.00706992	0.0120136	0.014225	0.0111308	0.00720641	0.0122075	0.0123599	0.0405864	0.0417582	0.0177762	0.0120328	0.0263289	0.00800433	0.0103976	0.0101936	0.00537902	0.0981755	0.116288
MIR328	0.0150944	0.0397468	0.0110269	0.0611362	0.0174263	0.0131034	0.113422	0.245044	0.00959127	0.0105239	0.0253363	0.0338958	0.024406	0.029754	0.0382548	0.473805	0.0555628	0.0571303	0.0716592	0.0583165	0.0622473	0.0662543	0.00848959	0.00975246	0.00821182	0.00821735	0.00840591	0.0308327	0.00461864	0.00804831	0.0137252	0.00447186	0.00672428	0.0180366	0.00592763	0.117153	0.0128656	0.0122091	0.0149196	0.0132806	0.00656608	0.00392303	0.018079	0.00661072	0.00871893	0.00554834	0.010747	0.0101774	0.0114562
MIR329	0.0145756	0.00895154	0.00704147	0.0104318	0.0246204	0.00583537	0.0097598	0.0172728	0.209811	0.0103995	0.00585913	0.00653024	0.0108684	0.00587858	0.0053565	0.020423	0.00713387	0.00542634	0.006743	0.00936137	0.273809	0.00702788	0.0430442	0.0169364	0.00691655	0.00580939	0.0122119	0.00792621	0.0123199	0.00696995	0.00441097	0.0128436	0.022556	0.00567562	0.366942	0.0433598	0.0169325	0.0211231	0.00713117	0.00511658	0.00667984	0.0101923	0.0758091	0.0304636	0.00351041	0.020106	0.0139079	0.00638634	0.00945466
MIR330	0.0155769	0.00537672	0.00759505	0.0139989	0.0568797	0.0625068	0.00815088	0.0104817	0.0241123	0.00695836	0.00946095	0.0331721	0.254592	0.00950232	0.00871366	0.00629714	0.0037514	0.00567763	0.00937127	0.0164924	0.040971	0.00649972	0.00949285	0.0363387	0.0271902	0.00948627	0.00638486	0.0171259	0.0166775	0.0130907	0.0061778	0.0105925	0.0123749	0.0138175	0.0109802	0.0173017	0.0138722	0.010532	0.0126698	0.0136985	0.0709899	0.00443571	0.00962975	0.00600916	0.00842823	0.0305947	0.0178183	0.0173104	0.00853342
MIR331	0.0155769	0.00749966	0.0149385	0.00636482	0.0101942	0.0208763	0.00641541	0.007898	0.0166436	0.014201	0.00604308	0.00889988	0.00998812	0.00790482	0.0139575	0.00590473	0.00872941	0.0196884	0.158563	0.00680719	0.00810989	0.00777439	0.0370796	0.0212688	0.0153274	0.012476	0.00587576	0.00943129	0.0168354	0.0151916	0.113077	0.0196876	0.022859	0.0246117	0.023995	0.0154859	0.0110291	0.00795016	0.0119733	0.00705705	0.0160512	0.0543059	0.0910523	0.00886542	0.0173486	0.096268	0.0221801	0.0116447	0.013976
MIR335	0.0106528	0.0124896	0.00751061	0.00621412	0.00730496	0.0131173	0.00604342	0.0112301	0.0498769	0.00488106	0.00565663	0.025869	0.0209542	0.00707163	0.0977797	0.0194884	0.005304	0.00784156	0.122865	0.00770957	0.109266	0.00729436	0.0104577	0.0276024	0.00683273	0.0120665	0.00731405	0.0238578	0.040856	0.0119047	0.00878438	0.0150439	0.00904686	0.0205462	0.00792174	0.0353991	0.0113693	0.0133789	0.0104224	0.00726247	0.0146609	0.0154677	0.0204484	0.0305166	0.00730111	0.00848727	0.00840741	0.0209739	0.0199897
MIR337	0.0154764	0.112195	0.00947962	0.164066	0.132779	0.0224003	0.0115695	0.00934856	0.0210012	0.0172369	0.0107486	0.0365559	0.0440074	0.0270703	0.011723	0.00977068	0.0066479	0.0428412	0.0141852	0.00713084	0.153976	0.00937893	0.0335195	0.0206749	0.0088727	0.00686108	0.00662251	0.0156301	0.0292942	0.00737586	0.0198148	0.0184272	0.00532376	0.019999	0.0107982	0.0112851	0.00928466	0.0153835	0.0293387	0.00616528	0.0140206	0.0151187	0.0117829	0.0116824	0.00828641	0.0869365	0.0170444	0.0150531	0.00841062
MIR339	0.0155769	0.00577491	0.0158106	0.00792115	0.0229419	0.0061962	0.00894664	0.00916821	0.00643177	0.0585855	0.0340954	0.00761643	0.0308489	0.0102417	0.0181056	0.0284036	0.00993941	0.00575933	0.0104728	0.00528935	0.00821259	0.00630072	0.0321048	0.0402392	0.00809905	0.00629267	0.0709519	0.00769177	0.0131376	0.0120911	0.00883451	0.0133629	0.0241211	0.0246283	0.0086803	0.00590457	0.00774892	0.00846165	0.00875495	0.00580414	0.00555233	0.0359771	0.00542333	0.00519194	0.0150277	0.0080221	0.0446057	0.0063372	0.0173489
MIR33A	0.0104212	0.0118405	0.0119649	0.0143308	0.0334196	0.141643	0.012697	0.00625361	0.0080152	0.00992426	0.0129441	0.0104667	0.0123077	0.0594853	0.0925273	0.0103653	0.0136903	0.0399122	0.0120334	0.0209826	0.014975	0.0138516	0.0247289	0.0231325	0.0175873	0.043211	0.0296163	0.0155699	0.0549928	0.0463447	0.0248352	0.0187499	0.0189941	0.0369299	0.013592	0.0202995	0.0216731	0.0194795	0.00877373	0.0410522	0.0360412	0.0120472	0.0168981	0.0245091	0.0248375	0.0129435	0.0103788	0.00911704	0.0231456
MIR33B	0.0107523	0.0149566	0.00735107	0.0119142	0.00784211	0.0164035	0.0154668	0.0337013	0.0382238	0.0161345	0.0153342	0.00998182	0.00824298	0.0172287	0.00656996	0.00641844	0.0110352	0.0102228	0.00936745	0.00584733	0.0168294	0.0340831	0.00865287	0.00948945	0.0116556	0.0203751	0.00995793	0.0123809	0.010405	0.00745434	0.0100017	0.0173304	0.0173227	0.00790593	0.0148968	0.0131768	0.00565728	0.0139709	0.00835539	0.0125849	0.0198161	0.00956866	0.00518996	0.0129123	0.00913067	0.00918569	0.147891	0.00835869	0.126355
MIR340	0.0106528	0.0517083	0.0351047	0.011686	0.0209264	0.00683023	0.0116932	0.00746546	0.00799133	0.081244	0.00687175	0.00902485	0.145277	0.0108649	0.0243558	0.0205182	0.00690742	0.00710709	0.00747389	0.0102727	0.0121013	0.00782311	0.0152834	0.0199551	0.0100127	0.108311	0.00874449	0.00645569	0.0153965	0.00547598	0.0243805	0.0130097	0.00630545	0.00977029	0.00833528	0.00939547	0.0111263	0.0209247	0.0260642	0.0253516	0.0209751	0.0118946	0.0108981	0.0180103	0.013395	0.0209966	0.0381236	0.00940096	0.0697857
MIR342	0.0155769	0.0176883	0.00633582	0.0100673	0.0574318	0.0063595	0.0089634	0.0117603	0.268055	0.0208594	0.0162488	0.0419297	0.0176071	0.0695994	0.010014	0.010956	0.0497844	0.00956594	0.0113238	0.0569706	0.0110913	0.0170787	0.0109413	0.0103581	0.0265262	0.0149616	0.00580268	0.00468576	0.00811557	0.0190204	0.00677725	0.0148506	0.00874974	0.0120894	0.0228189	0.0150215	0.0130638	0.00757295	0.0076252	0.00606053	0.0121854	0.00513226	0.00895515	0.0244597	0.020709	0.01289	0.25338	0.00690563	0.00751563
MIR346	0.0147419	0.0069516	0.00640467	0.0203049	0.00636341	0.0211032	0.00705663	0.0222316	0.00769282	0.00527823	0.024599	0.00631535	0.007593	0.0161163	0.017793	0.00371381	0.00708651	0.480224	0.00470174	0.00773719	0.00544714	0.00551423	0.0122684	0.0155243	0.0120783	0.0834301	0.00857898	0.0315309	0.0362057	0.00796334	0.0574771	0.00737573	0.0126164	0.0192569	0.0118138	0.016194	0.00478503	0.00708939	0.016454		0.0105835	0.00816798	0.0172342	0.00981243	0.00417152	0.0094075	0.00566497	0.00591069	0.00808955
MIR34B	0.0106528	0.0712788	0.0155906	0.0224438	0.0128525	0.00787171	0.00841555	0.0138309	0.00985716	0.00765052	0.00471157	0.00726921	0.0371102	0.00578352	0.00920131	0.00877204	0.00676189	0.00802609	0.00760971	0.431773	0.00671573	0.0116601	0.0133769	0.00858465	0.00619424	0.0154195	0.0387282	0.0118476	0.0109176	0.0280142	0.00714792	0.00656615	0.0161548	0.0124512	0.00991353	0.00464423	0.0103261	0.00619591	0.00971206	0.00907904	0.0052297	0.0387936	0.0342682	0.0819061	0.0692076	0.0296825	0.0459671	0.0149037	0.0138601
MIR34C	0.0155769	0.0132556	0.00645977	0.00934331	0.0120849	0.0750921	0.0136037	0.0132047	0.0141897	0.0370259	0.0164947	0.0095166	0.0723152	0.026464	0.00556143	0.00872308	0.0125616	0.0135327	0.0147317	0.00871479	0.0139025	0.0258197	0.00955791	0.01428	0.206376	0.00875014	0.00779804	0.0724545	0.00877963	0.0128726	0.0851524	0.0198414	0.00901724	0.0345866	0.0498356	0.029482	0.0219289	0.0737387	0.0253445	0.0112459	0.0186913	0.00704898	0.0121772	0.347204	0.00956076	0.0266844	0.0189136	0.0594024	0.025383
MIR361	0.0155769	0.0267227	0.0291156	0.0924783	0.00663606	0.00911701	0.0381493	0.068522	0.0191404	0.026165	0.0192797	0.0404631	0.133895	0.0306739	0.0221491	0.0415863	0.035142	0.031045	0.0285097	0.0335571	0.137305	0.0288141	0.0253954	0.00743815	0.00628074	0.0215165	0.0166065	0.144616	0.00909841	0.0561732	0.0252656	0.010104	0.00793275	0.0164925	0.0144229	0.0190332	0.00713708	0.00520422	0.00583512	0.123154	0.0133042	0.0291598	0.0880594	0.0082724	0.00804785	0.00907535	0.0246463	0.00914327	0.0164264
MIR3613	0.00592772	0.0186157	0.0967789	0.0147727	0.0429897	0.0181203	0.0275378	0.358117	0.00854643	0.178249	0.0078462	0.0114296	0.00997226	0.252891	0.0188201	0.201844	0.0068295	0.00624546	0.0615699	0.0152684	0.17458	0.0107763	0.00753995	0.0193253	0.0149141	0.0242753	0.0241184	0.0125359	0.0133143	0.0565665	0.00958654	0.0217868	0.00982682	0.00736141	0.00671162	0.0118902	0.00670342	0.012639	0.00662242	0.0322358	0.00992303	0.00643085	0.0070331	0.0116096	0.037196	0.0336287	0.110058	0.0583106	0.00947495
MIR362	0.0155769	0.0117485	0.00800919	0.0109316	0.00673458	0.0167551	0.0304085	0.00758891	0.0129568	0.00934526	0.010988	0.0181161	0.0083422	0.0076622	0.0135823	0.00700618	0.0109118	0.0134741	0.00912092	0.0116958	0.054077	0.0103489	0.0115199	0.00776634	0.00785538	0.00653287	0.0115512	0.0532384	0.00767631	0.303835	0.0154433	0.0170337	0.00793174	0.0134403	0.0143886	0.00779619	0.0092111	0.00795404	0.0125195	0.0112454	0.00906446	0.0118108	0.00979401	0.117061	0.00895683	0.0182332	0.0126716	0.012397	0.0157304
MIR3621	0.00592772	0.409505	0.194157	0.0470019	0.00503645	0.0209533	0.298598	0.0694957	0.0209018	0.0717873	0.0442143	0.0464182	0.0137142	0.117793	0.014272	0.0276007	0.0677358	0.0464757	0.0571797	0.0193102	0.0210208	0.0135515	0.00681376	0.00984161	0.00545133	0.00877389	0.00763623	0.00666647	0.00901233	0.145638	0.0115047	0.0328698	0.00999898	0.0194119	0.0158556	0.0190248	0.0101894	0.00948591	0.0109277	0.00954034	0.00990901	0.0689642	0.0110894	0.0251367	0.0111801	0.00906325	0.0131317	0.00709363	0.00741817
MIR363	0.0106528	0.0319852	0.00972001	0.0222085	0.00859213	0.0127968	0.0184479	0.00613857	0.0111204	0.0163523	0.00523344	0.0752921	0.0173932	0.0764487	0.00714632	0.00705127	0.011439	0.0308698	0.0125201	0.0121917	0.01046	0.0700559	0.0206349	0.0115875	0.139137	0.0413457	0.0195484	0.0102609	0.0230476	0.00763877	0.0149353	0.0102384	0.00990156	0.00973637	0.0210917	0.0199766	0.0220002	0.030337	0.006611	0.00933541	0.0335189	0.0136142	0.015084	0.0231444	0.00938335	0.00968316	0.022231	0.135524	0.00972396
MIR365	0.00592772	0.0321503	0.025569	0.258878	0.0177795	0.0111441	0.0336579	0.0854169	0.0184892	0.021869	0.0553093	0.0264505	0.0563198	0.0267839	0.0163328	0.0178027	0.0304843	0.0331914	0.0237385	0.0258496	0.0443026	0.0322925	0.0172992	0.00726099	0.00730325	0.0195024	0.00597066	0.00842555	0.0107219	0.00946843	0.00652566	0.00584524	0.0105243	0.00927582	0.00545971	0.00719476	0.0127774	0.00942912	0.0274791	0.0191622	0.00738941	0.0186835	0.0040909	0.0125588	0.0387543	0.0408777	0.00841861	0.00642952	0.0109754
MIR3665	0.00592772	0.00780005	0.0417936	0.0187585	0.0510597	0.0555995	0.0107231	0.0305171	0.0105106	0.0133272	0.0274041	0.248366	0.00651533	0.0110925	0.0107214	0.00785341	0.0289058	0.0154041	0.0329276	0.0295805	0.00648377	0.00636117	0.0229463	0.0448849	0.0231299	0.105843	0.0519902	0.0159943	0.0848268	0.0130575	0.028581	0.0413978	0.0417806	0.0166695	0.0149194	0.0386802	0.0112901	0.726904	0.0170497	0.0183267	0.0069978	0.0250104	0.0276207	0.0159587	0.020203	0.0367648	0.0212827	0.0254935	0.0314283
MIR3667	0.00592772	0.00909352	0.013919	0.0225391	0.00828593	0.0770408	0.0075163	0.00893566	0.00644911	0.0198325	0.0257223	0.0155748	0.0121293	0.0284382	0.0232085	0.00695827	0.00657172	0.00771767	0.00798317	0.0106277	0.00841973	0.00565779	0.00606549	0.0137023	0.0112372	0.00804204	0.0218183	0.0416545	0.00651702	0.116661	0.0120492	0.00751981	0.0145875	0.0230783	0.0288965	0.00925495	0.0873155	0.0236621	0.0216434	0.0736907	0.0111509	0.00569131	0.00901487	0.016546	0.0175965	0.00851081	0.0114273	0.0902742	0.0186112
MIR367	0.0106528	0.00789307	0.00727513	0.0608128	0.00576659	0.0098514	0.00841745	0.0069396	0.00815129	0.0067731	0.00873396	0.00658855	0.0293835	0.0100379	0.00786224	0.0282929	0.0874183	0.00799316	0.00699138	0.0078175	0.0169996	0.0749355	0.00583851	0.0130599	0.0059739	0.00903057	0.0332531	0.0181906	0.00866362	0.00881599	0.00719075	0.00644745	0.00628359	0.0211946	0.0246273	0.00934507	0.00891937	0.00562306	0.0102334	0.00535647	0.0141913	0.0114753	0.0153804	0.0109929	0.0137463	0.00603423	0.00718496	0.0265076	0.0615786
MIR3679	0.00592772	0.144754	0.0453669	0.0561778	0.0188284	0.0123061	0.105402	0.137214	0.0255782	0.0178651	0.0314733	0.0521701	0.0489418	0.056691	0.0333256	0.0278869	0.0375617	0.0372626	0.0335838	0.0330709	0.0430722	0.0400166	0.00935652	0.0154485	0.010933	0.00740515	0.0141508	0.0101713	0.0260929	0.0430798	0.0207493	0.0136005	0.0135455	0.00869562	0.0126231	0.0197113	0.0217368	0.0184937	0.0110549	0.00722838	0.00580718	0.0128354	0.0122823	0.0113257	0.00672034	0.00828251	0.00537332	0.0215485	0.0173159
MIR3684	0.00592772	0.00722365	0.0140077	0.00395611	0.00535622	0.0421122	0.006597	0.00882408	0.0203394	0.00493983	0.0495279	0.0191112	0.027861	0.0123458	0.0163544	0.00699924	0.0144277	0.00724755	0.0124554	0.00738839	0.00744092	0.0142231	0.0041735	0.0375728	0.00680763	0.00944874	0.00650603	0.0943343	0.0071192	0.146518	0.110774	0.0248346	0.00924468	0.0683539	0.033861	0.0618165	0.205168	0.0402755	0.0879409	0.0699616	0.0242901	0.0401181	0.00811447	0.0221339	0.046479	0.0104443	0.0239503	0.140258	0.0226021
MIR369	0.0155769	0.00643477	0.00849983	0.0266159	0.0160154	0.0134824	0.00695628	0.00575159	0.0230659	0.0138334	0.0236791	0.00586347	0.00565207	0.0260049	0.0131474	0.00623832	0.00634681	0.150831	0.008586	0.039952	0.0115959	0.00709714	0.0980047	0.00755149	0.0146828	0.0640983	0.00632125	0.00816476	0.0223325	0.330876	0.018847	0.00764225	0.00608734	0.00670744	0.00744783	0.00646406	0.0508792	0.0252742	0.021341	0.00625126	0.0297323	0.0313792	0.00949372	0.0159572	0.00608704	0.0876592	0.0067395	0.0641503	0.00799667
MIR370	0.0147419	0.0101324	0.0152999	0.0108513	0.00751121	0.00561265	0.0524695	0.00578403	0.00538339	0.0187683	0.112712	0.0152946	0.00538411	0.00504244	0.0198474	0.011424	0.126503	0.0093178	0.0126834	0.0103955	0.200326	0.014104	0.00741211	0.00416983	0.0109876	0.00504621	0.0190952	0.0102298	0.004751	0.00469205	0.00397051	0.0101938	0.0156912	0.00731772	0.0104928	0.0108588	0.00974211	0.0080143	0.00592032	0.0287942	0.00539859	0.00753481	0.00428348	0.00634726	0.118511	0.00755418	0.00818363	0.0436959	0.00859943
MIR371	0.00592772	0.0105408	0.0117733	0.00610048	0.0889018	0.0135196	0.0080812	0.011195	0.0229075	0.0157829	0.00570944	0.00894843	0.0152803	0.0372035	0.0117193	0.0576455	0.0143362	0.029156	0.0104036	0.0100268	0.0095672	0.0092458	0.0085892	0.0249781	0.0108636	0.0283581	0.0153034	0.00904186	0.0102222	0.00611031	0.0174414	0.00731019	0.00905085	0.00572391	0.0091926	0.108537	0.00636123	0.10118	0.00638032	0.0656406	0.0146073	0.00875333	0.0169167	0.0169746	0.0309868	0.0218925	0.0112116	0.0122884	0.00866818
MIR372	0.0147419	0.0123272	0.00480946	0.148277	0.00376621	0.0685382	0.0173881	0.00671464	0.00451055	0.00350949	0.00834643	0.00577318	0.00663925	0.00792093	0.00744255	0.0286815	0.00734362	0.00510599	0.00591473	0.00720563	0.00559688	0.00743382	0.00533286	0.00618069	0.00546395	0.0232165	0.00879305	0.00629478	0.0613295	0.00620372	0.186185	0.00852184	0.0226124	0.0121152	0.0239331	0.0199784	0.023001	0.00446797	0.00541276	0.00525281	0.0051641	0.0245213	0.00912868	0.00618609	0.00538954	0.00582222	0.00579417	0.043998	0.00471983
MIR374A	0.0108561	0.0187952	0.00770455	0.0319792	0.0238817	0.0116221	0.0126125	0.0125962	0.0196479	0.0079907	0.0103515	0.0220482	0.0105945	0.0113458	0.00569447	0.0949047	0.00792543	0.0076928	0.00787073	0.0171948	0.083121	0.0530113	0.00654765	0.0137805	0.0079268	0.0125076	0.02139	0.0071271	0.010532	0.024911	0.00844332	0.00934447	0.0160888	0.00564791	0.0116525	0.0115608	0.0259491	0.00895117	0.00958994	0.00583129	0.0152777	0.00830765	0.00852258	0.015894	0.0321999	0.04482	0.0140127	0.0292044	0.0086581
MIR374B	0.0107523	0.00593701	0.00712204	0.0112947	0.0228423	0.00865197	0.0053391	0.00597726	0.0182277	0.0293668	0.0055323	0.00607748	0.0756705	0.067482	0.00991708	0.0203683	0.00605336	0.005491	0.0646487	0.0892827	0.0120929	0.0140105	0.00729099	0.0136623	0.00946564	0.00607093	0.0277382	0.00797443	0.00549962	0.0136087	0.00771377	0.0476933	0.0068327	0.0049356	0.00586099	0.0103172	0.0125678	0.00583287	0.00774715	0.00714575	0.0188589	0.0651412	0.00580186	0.0131147	0.00635211	0.00526301	0.00562924	0.00561202	0.0121964
MIR375	0.0150944	0.00632694	0.174598	0.00601791	0.00641728	0.0077221	0.00689402	0.00891244	0.467797	0.00364977	0.0122791	0.0305179	0.0050423	0.00611045	0.0152353	0.00522355	0.00548615	0.00740842	0.00909063	0.0123844	0.00546294	0.00660149	0.0145779	0.00694765	0.00562086	0.0127066	0.0223659	0.00379141	0.00725127	0.00566555	0.0607308	0.00507618	0.0100518	0.0187675	0.012427	0.0190519	0.0170524	0.00646025	0.00594248	0.0131909	0.00772017	0.00812483	0.00793541	0.00716206	0.00579168	0.0407979	0.00424073	0.0326035	0.0100654
MIR376A	0.0107523	0.00946351	0.00951057	0.00595742	0.0520072	0.0215636	0.0113857	0.0124345	0.0148533	0.00873988	0.0219385	0.0082549	0.0060052	0.0480895	0.0696755	0.0905396	0.122695	0.00863102	0.0114276	0.0147474	0.0775235	0.0068725	0.0734471	0.0107622	0.0108885	0.0204298	0.0129368	0.117314	0.0222136	0.00993304	0.0199384	0.00669492	0.0147077	0.0158806	0.00607495	0.00768782	0.00459944	0.00813328	0.0145356	0.00618415	0.00929912	0.0117773	0.00936911	0.0139322	0.048669	0.00640103	0.00805614	0.00884667	0.0114824
MIR376B	0.0142611	0.00661978	0.0259489	0.570059	0.00950786	0.0167857	0.0062023	0.00479382	0.017284	0.00410383	0.00487462	0.00384044	0.0211017	0.00433552	0.00752868	0.0111515	0.0142236	0.00634877	0.00422073	0.00551051	0.00754807	0.0210087	0.010004	0.00839131	0.00763544	0.00570729	0.0597801	0.00582133	0.108331	0.020529	0.00799038	0.00544945	0.0171425	0.00616412	0.00900378	0.00565297	0.0559056	0.00812476	0.00700527	0.00778872	0.020144	0.00555399	0.0132195	0.0118404	0.0133788	0.017995	0.0160704	0.0133134	0.00797768
MIR376C	0.0154764	0.00769134	0.0453918	0.00519551	0.0763836	0.00769455	0.00534265	0.0250121	0.00971352	0.0418327	0.0058944	0.00551209	0.00638958	0.0354607	0.00743088	0.00758753	0.00389842	0.00837755	0.00879409	0.00723406	0.00997313	0.00664329	0.00578107	0.00506376	0.00577851	0.00821287	0.005921	0.0109592	0.00605993	0.0107462	0.0109354	0.0194981	0.0280602	0.00650192	0.0092377	0.00859032	0.0310754	0.0292869	0.0332569	0.0152599	0.0299025	0.0128104	0.0198997	0.0109026	0.0237229	0.00707706	0.00695186	0.00630224	0.028717
MIR377	0.0106528	0.0138349	0.0158801	0.0141067	0.0114721	0.00763989	0.00635594	0.00987148	0.00781947	0.047772	0.0235646	0.100443	0.0110831	0.110274	0.007071	0.00742571	0.0337044	0.0057015	0.295924	0.00640504	0.00772953	0.288978	0.016739	0.0157033	0.00580343	0.0474287	0.0898588	0.0114143	0.011101	0.0308645	0.01545	0.00779311	0.0217654	0.00887359	0.0152284	0.0161371	0.0334152	0.0222969	0.0354314	0.0538258	0.0138245	0.00849839	0.00794969	0.0241461	0.00987943	0.0165075	0.0127857	0.118641	0.00646203
MIR378	0.0106046	0.00793317	0.0101109	0.0254944	0.0133239	0.018923	0.020527	0.00671379	0.00456685	0.00588075	0.00943269	0.0076231	0.016396	0.0171696	0.015016	0.0475473	0.00757051	0.00681997	0.0054117	0.00500198	0.0171888	0.00905152	0.0142029	0.0269054	0.0331945	0.00970941	0.0216131	0.0272384	0.0164674	0.0205114	0.0258711	0.0193831	0.0495693	0.0264009	0.0103681	0.0285301	0.0283146	0.0250327	0.0139971	0.0237143	0.0118668	0.00652525	0.0141467	0.0175042	0.355968	0.118101	0.00970623	0.00960121	0.0106907
MIR379	0.0106528	0.0073923	0.0124873	0.00838767	0.00602846	0.00916393	0.00533194	0.0058355	0.0833946	0.217697	0.00438508	0.0125759	0.00502048	0.00414299	0.0127882	0.0168601	0.00763124	0.0215302	0.0124544	0.00889417	0.00663125	0.00697005	0.0215611	0.00975816	0.00846518	0.0113442	0.0618393	0.0261977	0.0199725	0.00651029	0.0145724	0.0141845	0.00732844	0.0124078	0.0105684	0.0129062	0.0232176	0.0112834	0.00836605	0.0103115	0.0163063	0.00724956	0.0139637	0.0159606	0.0236988	0.0112268	0.0201655	0.126537	0.0224475
MIR380	0.0106528	0.0136851	0.007703	0.00734391	0.139435	0.0311074	0.0101808	0.00676328	0.00529319	0.00801126	0.0069581	0.00771103	0.0269165	0.0266047	0.00882144	0.00831146	0.0250651	0.0113591	0.0671035	0.00538788	0.00868107	0.00749492	0.00633899	0.0118151	0.0404247	0.00720713	0.0356885	0.00821905	0.0103407	0.00963388	0.0092793	0.0348549	0.00683228	0.0200454	0.00947118	0.00717719	0.0108535	0.0238961	0.0136996	0.00806536	0.0253191	0.0143847	0.0137263	0.0734761	0.00633338	0.00808207	0.00908627	0.00702011	0.0084246
MIR381	0.0147419	0.0191206	0.00986103	0.00770562	0.0403863	0.00465778	0.023199	0.00927997	0.0204026	0.0556112	0.0095398	0.00847267	0.013388	0.056462	0.00472558	0.0584392	0.0123855	0.0172077	0.0158332	0.00942608	0.00557332	0.0117375	0.00870118	0.0120209	0.00666308	0.0113373	0.00778052	0.00642491	0.00527984	0.00463017	0.00633687	0.0306101	0.0111412	0.0361154	0.00541775	0.015715	0.00436931	0.00661307	0.00422028	0.180417	0.00478425	0.0188676	0.00743619	0.00452839	0.0457489	0.0194514	0.205448	0.0183684	0.0226229
MIR382	0.00592772	0.00767395	0.00946626	0.00806738	0.021578	0.0102301	0.0109488	0.016602	0.00733537	0.011753	0.00734601	0.00767673	0.0121859	0.00500698	0.02872	0.02596	0.00790285	0.00673712	0.00972881	0.0104238	0.211779	0.0123381	0.00574652	0.00711713	0.0106752	0.00630823	0.005949	0.0156716	0.00793901	0.0130038	0.00722833	0.0063693	0.00495636	0.0261786	0.005162	0.00954434	0.0112891	0.0049874	0.0105143	0.00709872	0.00848747	0.173627	0.00584067	0.0115258	0.00632917	0.00951743	0.200713	0.00514459	0.007684
MIR384	0.0150944	0.0119642	0.0087316	0.0101039	0.0254098	0.00725291	0.0100424	0.00864352	0.0179761	0.0100238	0.00660314	0.00681107	0.00633305	0.00756994	0.00615626	0.0279252	0.00975871	0.00589773	0.00537606	0.00838442	0.366965	0.0239264	0.029396	0.0053995	0.0187305	0.00881885	0.00523251	0.0162879	0.0130951	0.00493267	0.0099636	0.0385358	0.00403682	0.0153647	0.201784	0.0114217	0.0118022	0.00776912	0.0057628	0.00839677	0.0102219	0.163575	0.0161864	0.103408	0.00682059	0.0293552	0.0940816	0.00758681	0.00669821
MIR409	0.0155769	0.0714628	0.0112274	0.0072853	0.0229569	0.00666765	0.0277779	0.0128593	0.0090315	0.0624084	0.0268394	0.00763237	0.050354	0.00733335	0.0137045	0.0304081	0.0143828	0.00779959	0.0588266	0.0116667	0.00806815	0.107102	0.0139168	0.00841686	0.0104887	0.0260074	0.00620542	0.00661592	0.0198958	0.011899	0.013225	0.0200517	0.128799	0.00980708	0.0191494	0.0066315	0.013709	0.0109143	0.00725422	0.00695368	0.0348086	0.0577395	0.00610093	0.00833202	0.00536142	0.112326	0.0105977	0.00533179	0.0162972
MIR410	0.0147419	0.0223377	0.0162429	0.00828019	0.00969512	0.0138083	0.0781373	0.00843763	0.0088471	0.00632593	0.00531168	0.00664419	0.00386139	0.0315089	0.201217	0.276044	0.0206312	0.00573237	0.0204347	0.00455551	0.00744484	0.00419491	0.0318179	0.00776146	0.00440812	0.00529371	0.00775305	0.0364718	0.00853021	0.0170879	0.0151331	0.0164672	0.00424955	0.00754667	0.0234609	0.0189837	0.00366546	0.00383691	0.00717959	0.00491829	0.0120257	0.00885569	0.00665848	0.00448635	0.00697376	0.00632296	0.00839637	0.00614592	0.00963616
MIR411	0.0108561	0.00714021	0.0128455	0.226651	0.018291	0.0124584	0.00757699	0.0141301	0.00863816	0.00671692	0.00482869	0.126318	0.00759354	0.0324452	0.00635458	0.203466	0.00969337	0.0181705	0.00616348	0.02497	0.00723655	0.0160648	0.00821954	0.0152526	0.0147723	0.0186367	0.00904563	0.0135382	0.0103739	0.0107186	0.00475175	0.0144277	0.00650657	0.0147389	0.00993001	0.00717082	0.0096146	0.00837603	0.00641828	0.00967084	0.00524733	0.00658495	0.00687585	0.0233431	0.0047668	0.00646407	0.027519	0.0227385	0.0065933
MIR412	0.0147419	0.00516295	0.0315832	0.00670897	0.192563	0.00653345	0.00729465	0.00503536	0.0076628	0.00565616	0.00598506	0.0100666	0.00683246	0.00885036	0.00789632	0.0480443	0.0210478	0.00534498	0.00575106	0.00644719	0.00814605	0.0076012	0.00502747	0.0121928	0.0215966	0.018019	0.00690311	0.0174407	0.00638358	0.00896095	0.00890172	0.0133448	0.00772496	0.0658394	0.0045004	0.0135767	0.00732696	0.00616207	0.00864735	0.00574944	0.00470934	0.00432962	0.00703552	0.217681	0.00532828	0.547703	0.00419561	0.0106166	0.0290846
MIR423	0.0155769	0.266102	0.0158876	0.0082224	0.0340721	0.0140913	0.0110798	0.0319888	0.010033	0.0149731	0.00861579	0.0100439	0.00931914	0.00544699	0.00972145	0.0167348	0.331613	0.00574033	0.0201015	0.0103473	0.1279	0.0091487	0.0966178	0.0160671	0.0199484	0.00737147	0.0169325	0.0188512	0.0171575	0.008977	0.0101096	0.018641	0.011009	0.00983305	0.0158202	0.0163947	0.00809609	0.0120853	0.0582567	0.0214261	0.0115351	0.00784083	0.0057572	0.0129716	0.00969669	0.042769	0.0294963	0.0126975	0.0110726
MIR424	0.0106528	0.0203346	0.0143906	0.0109259	0.010294	0.0235117	0.0318796	0.0350819	0.0170432	0.0197445	0.0205322	0.0169714	0.0146318	0.199971	0.0895667	0.0146786	0.0536769	0.021633	0.0174171	0.0182578	0.017786	0.0251169	0.0119583	0.0213572	0.0781529	0.008878	0.00495957	0.00770191	0.0129037	0.00826351	0.0244948	0.0132246	0.00609141	0.00771618	0.00910488	0.115727	0.00679457	0.00766615	0.0179262	0.0216266	0.00651059	0.00722338	0.00830069	0.018937	0.00833585	0.00855717	0.00983874	0.0199544	0.0285064
MIR425	0.0106528	0.0320881	0.0110557	0.0143596	0.015741	0.0101808	0.0643974	0.241326	0.00876552	0.0202857	0.0367729	0.018813	0.0180366	0.0281253	0.0449524	0.00974858	0.0098908	0.0109773	0.0220141	0.00843093	0.0141265	0.025657	0.00639785	0.0111081	0.00491834	0.00983978	0.00785671	0.0156063	0.00427093	0.011067	0.0161735	0.0052233	0.00757029	0.00581004	0.0103456	0.0103531	0.00962005	0.0167725	0.0171151	0.0109756	0.00676524	0.016217	0.233663	0.0862243	0.012488	0.00504481	0.0180695	0.00906123	0.00721616
MIR4261	0.00592772	0.00808454	0.00702664	0.0188999	0.0034353	0.0310774	0.0178025	0.00454381	0.0170945	0.00521922	0.00615885	0.00590957	0.00591697	0.00568719	0.00496103	0.00503901	0.00990731	0.0491375	0.0263569	0.00475946	0.00870032	0.0448437	0.0077793	0.0142005	0.252587	0.00769034	0.011663	0.00769825	0.00655381	0.141597	0.0080185	0.00491698	0.017336	0.0111033	0.0122462	0.0892149	0.0101148	0.0114055	0.0179231	0.0120166	0.0151893	0.00559159	0.0237141	0.0155841	0.00689901	0.0109156	0.0126394	0.0241422	0.00991136
MIR4267	0.00592772	0.00496404	0.00962526	0.00536483	0.00570982	0.00556563	0.00571853	0.00587965	0.0048207	0.0062072	0.0940381	0.00929784	0.0173866	0.0218553	0.00648079	0.421835	0.0823896	0.0131532	0.00553716	0.00918971	0.0075955	0.0321338	0.0539814	0.00698188	0.0319292	0.00616829	0.00533177	0.0145722	0.00973931	0.00525664	0.00433544	0.00692329	0.0136643	0.0120027	0.0190846	0.00848838	0.00582845	0.00685778	0.00743494	0.00706683	0.00390612	0.00586275	0.0266012	0.00328667	0.00694629	0.0163963	0.0599379	0.0213831	0.0111707
MIR4280	0.00592772	0.00526855	0.00462745	0.0046698	0.0218125	0.01102	0.00435458	0.00491943	0.00650481	0.00596691	0.010513	0.0156664	0.0202844	0.00693398	0.0390459	0.00460922	0.00957642	0.00400858	0.0529601	0.00416301	0.00636645	0.00599104	0.0925796	0.01741	0.0148886	0.0238668	0.23218	0.028418	0.0224166	0.0293898	0.0083776	0.00681063	0.00732985	0.00588008	0.00592123	0.0833346	0.017985	0.0170657	0.00517778	0.0053691	0.00798108	0.00599849	0.0356869	0.00543507	0.00831037	0.0051783	0.0104146	0.00564173	0.0314381
MIR4281	0.00592772	0.00532166	0.013787	0.00894564	0.00658758	0.00701309	0.0100435	0.00785324	0.0102714	0.0104364	0.026084	0.255868	0.0124138	0.0130871	0.150529	0.0198191	0.00861328	0.0140897	0.0207846	0.0108469	0.0903398	0.00621216	0.0326298	0.010535	0.00708259	0.030863	0.00468059	0.00981131	0.0116349	0.00556288	0.0261903	0.00597941	0.00489576	0.0139131	0.00604042	0.00528732	0.00453673	0.0177603	0.0124087	0.0923214	0.182425	0.00560085	0.00500418	0.00551648	0.0115401	0.00991635	0.00467817	0.00793779	0.0072848
MIR429	0.0147419	0.0520152	0.00587527	0.00668775	0.00607577	0.156703	0.00675239	0.0182638	0.0222729	0.0105547	0.0053736	0.00878767	0.00627698	0.00488914	0.014986	0.00560051	0.00683628	0.0291967	0.00489555	0.0120999	0.00462104	0.00683389	0.11922	0.0492076	0.00668288	0.0084118	0.0165462	0.0113556	0.00546306	0.0387529	0.00902387	0.0136529	0.0150077	0.0108843	0.00719123	0.0115935	0.0135683	0.00804721	0.00500583	0.00678562	0.00621634	0.010824	0.0571581	0.00620264	0.040948	0.00542758	0.0129627	0.00725117	0.00734904
MIR431	0.0106046	0.0101815	0.00956745	0.0282319	0.0618873	0.00720435	0.00982556	0.0138704	0.0126801	0.0101388	0.00598519	0.0855323	0.00564134	0.0077583	0.00543203	0.100536	0.202163	0.0117784	0.057689	0.0273392	0.0044728	0.00651046	0.0495899	0.00731612	0.0116874	0.00515958	0.00822456	0.107641	0.0582542	0.0132517	0.0106408	0.0139707	0.00695848	0.0263338	0.00756532	0.0472218	0.0178376	0.0129499	0.0154078	0.0848284	0.0484012	0.00782583	0.00603739	0.00616685	0.019486	0.184473	0.0139929	0.0152057	0.0127616
MIR433	0.0145756	0.00845971	0.0110008	0.0177264	0.0117613	0.0135376	0.0202166	0.014444	0.0108926	0.0101346	0.00707739	0.00677621	0.00624961	0.034913	0.00444469	0.00601974	0.00675611	0.00765764	0.0177891	0.00621781	0.00436137	0.00646827	0.0055751	0.00864924	0.014877	0.0229608	0.00877403	0.0661932	0.0362739	0.0081732	0.0195792	0.011039	0.0138938	0.0108581	0.0484467	0.0126089	0.0158134	0.0151521	0.058844	0.0174332	0.00863776	0.00824399	0.0119857	0.0249159	0.00953052	0.22913	0.0111389	0.0239552	0.0134765
MIR4330	0.00592772	0.00507816	0.00945122	0.0061623	0.0185353	0.00966747	0.00422151	0.00579967	0.00752863	0.00480859	0.00728771	0.00480694	0.0102037	0.0068425	0.00879568	0.00396974	0.0275071	0.0120153	0.00591881	0.0110103	0.0283096	0.00450754	0.00439073	0.0494563	0.00681376	0.0189424	0.0604527	0.00906287	0.00714585	0.00516457	0.009267	0.0174835	0.00660569	0.00577145	0.0123429	0.00541049	0.00503797	0.00727968	0.0205442	0.00607662	0.0344928	0.0044167	0.0467161	0.00627534	0.00473904	0.0270449	0.00803238	0.033479	0.0151611
MIR448	0.0145756	0.0134358	0.00667588	0.00991914	0.0225713	0.0113047	0.00623287	0.00645725	0.00917327	0.0341412	0.0162264	0.0567061	0.0745943	0.0340715	0.0119538	0.0541807	0.0123708	0.00863125	0.00615604	0.0193983	0.0141487	0.030309	0.00387175	0.00636757	0.0348834	0.00710187	0.00654096	0.009842	0.005794	0.00459848	0.0203369	0.013652	0.00825336	0.00941136	0.00785041	0.0165761	0.00537239	0.00541263	0.00624164	0.189941	0.0140939	0.00794564	0.0309708	0.00750799	0.00539813	0.00563492	0.0128042	0.0697142	0.0122609
MIR449B	0.00592772	0.00595513	0.0224267	0.0123189	0.00642014	0.0167753	0.0105845	0.0198444	0.00848477	0.0138817	0.0108453	0.00889728	0.00715616	0.0107572	0.00799011	0.00556574	0.00881104	0.0491781	0.0647344	0.0527566	0.00918609	0.00693559	0.0223248	0.0144258	0.0118066	0.0141215	0.0109122	0.00563923	0.00660655	0.00604535	0.00938634	0.0070664	0.0150836	0.0205607	0.00988456	0.00864494	0.0111317	0.0209299	0.0129757	0.0107182	0.0101191	0.0131283	0.0339076	0.0139473	0.0117142	0.0140564	0.0253012	0.0241422	0.01244
MIR450A	0.00592772	0.00683942	0.00553146	0.0299363	0.0130451	0.010358	0.00947487	0.00711825	0.119758	0.00581086	0.0756666	0.00525232	0.0455108	0.00616412	0.00543971	0.0122646	0.308846	0.00582755	0.00941614	0.0121125	0.00540877	0.458882	0.00795765	0.0133716	0.0121065	0.00862035	0.00603625	0.0132681	0.00892005	0.0246719	0.0117189	0.03061	0.0103551	0.00542898	0.0280316	0.0211237	0.00859882	0.0072529	0.00991207	0.00749014	0.00876237	0.00645595	0.00678963	0.0219016	0.0218421	0.00545123	0.0238984	0.00593409	0.00578229
MIR450B	0.016001	0.0183537	0.0106017	0.0227742	0.00643377	0.0419614	0.0241234	0.00835714	0.00972033	0.349063	0.0195175	0.02334	0.0119664	0.0380591	0.0186705	0.0138187	0.0105756	0.0115303	0.0111666	0.00539783	0.0209652	0.0262511	0.0409485	0.142654	0.0623003	0.0804455	0.0651062	0.0411789	0.0429521	0.105016	0.0471159	0.0610207	0.0672574	0.0344696	0.0346806	0.0444879	0.0317183	0.0352685	0.0233409	0.0229593	0.0143503	0.0146671	0.0376508	0.0491546	0.0196136	0.0585969	0.0332275	0.0163922	0.0505857
MIR451	0.00592772	0.00777948	0.00915819	0.00944556	0.0146432	0.249767	0.00777742	0.00621644	0.00875505	0.0174796	0.0245666	0.00405274	0.0129778	0.0132509	0.0105447	0.0261187	0.0049778	0.150465	0.00588503	0.00689431	0.00817363	0.00459798	0.0883153	0.132458	0.110738	0.341988	0.165893	0.17421	0.174296	0.0175126	0.20779	0.0718592	0.0403954	0.0817184	0.167345	0.145427	0.183068	0.101377	0.0195405	0.0283152	0.0191964	0.0408959	0.0146254	0.0313853	0.0155519		0.0231271	0.214077	0.14805
MIR452	0.0106046	0.009022	0.238179	0.0147569	0.0103511	0.00775968	0.00590732	0.0075985	0.00697755	0.00659056	0.00862729	0.0889368	0.00723254	0.0116985	0.00640279	0.0202475	0.00703382	0.339197	0.059743	0.0260861	0.0289129	0.026087	0.00433572	0.0230392	0.0338165	0.00856878	0.0120906	0.0189289	0.030286	0.034169	0.00809002	0.00819448	0.00466401	0.0186358	0.00612275	0.0110157	0.0168257	0.0067737	0.0312131	0.00569127	0.0892147	0.00590059	0.0756445	0.0276299	0.365641	0.00858326	0.00674953	0.0106203	0.0153064
MIR454	0.0111959	0.0198084	0.0170516	0.051566	0.095764	0.00549987	0.0171933	0.0162428	0.0132836	0.0366137	0.0103665	0.0137574	0.00871355	0.0135374	0.0158648	0.0106484	0.0244117	0.0770648	0.00859578	0.00965018	0.0111978	0.011177	0.00821804	0.0133924	0.0137086	0.00745859	0.007268	0.015175	0.00910114	0.0116419	0.00759071	0.0086419	0.0114035	0.00604076	0.0114839	0.0325329	0.0107546	0.00406953	0.025618	0.0118559	0.00653081	0.075623	0.0768309	0.0111833	0.00519468	0.0341247	0.113612	0.012374	0.00652902
MIR455	0.0155769	0.00605614	0.00574855	0.00741457	0.183621	0.0156794	0.00825575	0.00766565	0.0341357	0.0512114	0.0810355	0.134534	0.0294709	0.0354664	0.010351	0.0146332	0.011406	0.00736233	0.0555384	0.0140222	0.00941231	0.00555725	0.0202104	0.0753278	0.00702829	0.0216844	0.00884829	0.0204576	0.0221229	0.015676	0.0112827	0.00648434	0.00752399	0.00926515	0.0200937	0.00771117	0.00739763	0.0217381	0.00879438	0.016143	0.00890764	0.0111521	0.00584883	0.00864499	0.00691317	0.0141388	0.00821719	0.00848319	0.0076235
MIR483	0.0155769	0.0256677	0.0138958	0.0146235	0.0768775	0.0102324	0.0190969	0.0427372	0.0297694	0.0249012	0.032736	0.0532677	0.0278113	0.0239527	0.0160411	0.0146774	0.0195406	0.0222474	0.0142998	0.0756295	0.0148955	0.111612	0.00721972	0.0177212	0.00807374	0.158323	0.0985246	0.00748024	0.00516055	0.00540598	0.00856956	0.0269494	0.0158684	0.00710986	0.0105014	0.0207422	0.0161095	0.0194806	0.0385022	0.0125938	0.0229391	0.0510595	0.021636	0.00930011	0.00999167	0.00715137	0.0671699	0.0209515	0.0106672
MIR484	0.0154764	0.0610623	0.0316946	0.037236	0.371502	0.0100387	0.0700725	0.157615	0.250315	0.0315775	0.0280454	0.021562	0.0464336	0.020446	0.0191714	0.0304573	0.044787	0.0435351	0.0311412	0.0502961	0.0354525	0.0471988	0.0105695	0.0135425	0.00622481	0.0149968	0.00586003	0.00923748	0.0366693	0.0596278	0.00651647	0.00632945	0.00639234	0.0190394	0.0106919	0.0070207	0.0176146	0.00641938	0.00789244	0.00775097	0.0149613	0.00631027	0.00524584	0.00697304	0.00945181	0.00395281	0.00839266	0.00553689	0.00393378
MIR487A	0.0150944	0.0110704	0.00598017	0.0379315	0.00772	0.00796636	0.0122057	0.0171178	0.0110201	0.0138319	0.00491364	0.00986829	0.0053184	0.00488985	0.00636832	0.0163799	0.249519	0.0048407	0.00584246	0.0192036	0.0299715	0.00768977	0.0100385	0.0117555	0.00968975	0.00391884	0.00779489	0.00794425	0.0057237	0.00757228	0.0183079	0.00433964	0.00386899	0.0226412	0.0143346	0.00527436	0.0295179	0.193259	0.00802062	0.00579397	0.00689998	0.00704995	0.00541926	0.00770574	0.00459163	0.17456	0.00792706	0.0105092	0.00866777
MIR487B	0.0149147	0.0121019	0.00605008	0.0431731	0.110861	0.00829571	0.0519406	0.0112334	0.00378993	0.00427417	0.00982682	0.00673233	0.00786112	0.0104218	0.0123208	0.00637342	0.00846185	0.00727703	0.0897794	0.00798047	0.00500356	0.0054476	0.0187231	0.00944423	0.00933957	0.0137234	0.00638005	0.0758247	0.00552958	0.0452713	0.0169816	0.0121771	0.0119365	0.0383002	0.00775703	0.00745088	0.00558859	0.0243513	0.0111558	0.005012	0.0490022	0.00719581	0.00647524	0.00626874	0.0143321	0.00570126	0.00695384	0.00533617	0.00530666
MIR488	0.0106528	0.0116448	0.00575107	0.0134072	0.0145813	0.0162526	0.0240835	0.0133982	0.0151272	0.0125353	0.00982884	0.0099816	0.0147022	0.032432	0.00573717	0.0180944	0.0121536	0.010652	0.149448	0.0655974	0.00766543	0.0328741	0.0063437	0.0148531	0.00647508	0.0120304	0.0112472	0.0125438	0.0174447	0.0203887	0.0148245	0.0181337	0.00774832	0.0135985	0.0048005	0.01473	0.0197256	0.00911102	0.00450885	0.0105758	0.0104443	0.0089537	0.00619156	0.0086629	0.00918149	0.0109869	0.114065	0.121987	0.0313589
MIR489	0.0147419	0.00752809	0.0223499	0.00989707	0.0488963	0.020322	0.00711466	0.0228865	0.00920691	0.00655025	0.00779466	0.00679054	0.00956143	0.010698	0.00500963	0.0246595	0.204655	0.0149764	0.00743764	0.024231	0.0229159	0.00699066	0.0388257	0.00869156	0.0157713	0.0129438	0.00767782	0.017354	0.0421767	0.00711889	0.0104346	0.0158872	0.00821929	0.0174092	0.0139772	0.0157257	0.0121093	0.0138905	0.0178289	0.0198511	0.00870324	0.0139455	0.0142329	0.0119789	0.0146397	0.00877155	0.0677713	0.0144529	0.00871637
MIR490	0.015187	0.00735046	0.126817	0.00874389	0.00671239	0.0789188	0.00551877	0.00916303	0.0190755	0.0223713	0.02452	0.027552	0.0298185	0.0435951	0.00854494	0.0076932	0.00941108	0.0071891	0.00908889	0.00633034	0.0123178	0.0710744	0.0383808	0.010927	0.00941502	0.0297574	0.0124704	0.00602604	0.00973144	0.00954348	0.0224936	0.0105997	0.00511428	0.0098267	0.00726054	0.00837536	0.00897825	0.00782636	0.0151148	0.296568	0.00568759	0.0546056	0.0126424	0.096195	0.0111109	0.0105971	0.0196865	0.0471267	0.0316835
MIR491	0.0155769	0.00584469	0.00553832	0.00496246	0.00848016	0.0328968	0.0048614	0.00523131	0.148187	0.00502925	0.00820666	0.0232747	0.0107658	0.00875973	0.0225969	0.0271047	0.00619712	0.00555256	0.0687949	0.0148575	0.00576277	0.0109359	0.0248279	0.0127215	0.0165411	0.00741329	0.024634	0.00784853	0.00729638	0.00607434	0.0197837	0.00484458	0.0108863	0.0162779	0.00808319	0.0185724	0.0130701	0.0204708	0.00822875	0.00627545	0.0166971	0.012783	0.00719198	0.00999026	0.0096861	0.0211077	0.00699321	0.0237241	0.0106254
MIR492	0.0147419	0.110904	0.00527035	0.00491712	0.0130155	0.00610317	0.00615931	0.0103821	0.00623642	0.00709951	0.0033379	0.00547016	0.267731	0.00899816	0.0236324	0.00728595	0.118662	0.00404155	0.00423467	0.00876919	0.0114579	0.0051055	0.0377523	0.0122693	0.00756895	0.00662676	0.0130022	0.00575531	0.0109647	0.0115721	0.0435733	0.00678234	0.00515787	0.00800671	0.00725277	0.00636797	0.00828031	0.0107893	0.0170496	0.00798194	0.00507055	0.00760261	0.00636844	0.00478672	0.00621418	0.0374372	0.00975	0.0155121	0.00479392
MIR493	0.0106528	0.336608	0.0106091	0.0122504	0.0137681	0.0343936	0.0203952	0.0237476	0.0157346	0.00849407	0.00683116	0.00720302	0.00824982	0.00712249	0.257093	0.00744163	0.0107893	0.0250842	0.0197783	0.0210892	0.00662829	0.00748968	0.0203572	0.023136	0.0250838	0.00645951	0.0123769	0.0102134	0.00782957	0.0109581	0.0102334	0.0115541	0.0297366	0.0151191	0.0178182	0.0121316	0.0154923	0.0177594	0.012554	0.0149242	0.0523682	0.0126802	0.0149065	0.0100355	0.00692339	0.00550185	0.0141715	0.00635308	0.0164485
MIR494	0.0147419	0.0460814	0.0679542	0.0164697	0.0837987	0.0371194	0.515118	0.00692714	0.0201101	0.0311522	0.0244892	0.0157272	0.00556469	0.00795254	0.00539013	0.0142729	0.0114323	0.00555746	0.0497969	0.00613613	0.00503197	0.0072383	0.00845591	0.00587397	0.0129384	0.0123126	0.00526452	0.00357866	0.0307178	0.0178387	0.00553154	0.00561917	0.00485075	0.0330904	0.0130169	0.0284795	0.00530124	0.0145962	0.00471121	0.00534639	0.00847495	0.00746113	0.00592666	0.0161431	0.0513482	0.00479921	0.114572	0.0335404	0.00454836
MIR495	0.0144154	0.00576889	0.00742428	0.0350945	0.0195001	0.00841214	0.00637009	0.00540382	0.0215736	0.0197903	0.0769865	0.615536	0.00415581	0.0640304	0.00667816	0.1298	0.00399135	0.00538243	0.00554575	0.00588615	0.0111242	0.583761	0.0182389	0.0060587	0.0067934	0.00536206	0.00508057	0.00505874	0.0145115	0.174322	0.0195455	0.00654445	0.00776864	0.004419	0.0126074	0.0052132	0.0411481	0.00983732	0.00914776	0.00712116	0.0257265	0.0184605	0.0050744	0.0294205	0.0142146	0.0235983	0.00639893	0.00965062	0.00754475
MIR496	0.0147419	0.0107988	0.00750132	0.0406398	0.00674753	0.00546922	0.0164232	0.0143688	0.0361443	0.0212334	0.013116	0.0364275	0.02956	0.0102668	0.00649741	0.00392304	0.00857813	0.0223082	0.0154938	0.00980234	0.0130573	0.00940334	0.00671738	0.230128	0.00393798	0.0219753	0.00737569	0.00938469	0.00711223	0.00606204	0.00519261	0.0139047	0.00872834	0.0292782	0.00932321	0.0102455	0.02231	0.00570289	0.10144	0.00709703	0.0109602	0.0987022	0.0335094	0.00609702	0.407009	0.00607364	0.0368653	0.012111	0.0100916
MIR497	0.0106528	0.00988525	0.0119711	0.037819	0.016047	0.0206548	0.00964908	0.0185935	0.0148491	0.0936287	0.0288116	0.0166763	0.0149633	0.0130063	0.0136598	0.0139909	0.016228	0.0212285	0.0103537	0.0786559	0.0860423	0.0117649	0.00517298	0.00577969	0.0054934	0.0145233	0.017186	0.00815056	0.00831434	0.00574202	0.0112211	0.00896415	0.0123799	0.0267481	0.00961077	0.0389352	0.00580421	0.00908081	0.0435383	0.00691267	0.0112453	0.00586599	0.019667	0.00740059	0.00667059	0.00771525	0.0058787	0.0064765	0.0208788
MIR498	0.0147419	0.0114123	0.0074668	0.00583922	0.00960787	0.0112025	0.00683411	0.00820762	0.00754852	0.00739731	0.0111357	0.00591824	0.0211475	0.00664378	0.0421862	0.00566179	0.00613423	0.00504535	0.0828945	0.00486274	0.0224118	0.00599465	0.00574188	0.0315419	0.015426	0.0265686	0.0191602	0.0085283	0.0128984	0.0189475	0.0314643	0.0081564	0.0113505	0.0355341	0.00978186	0.0253439	0.011377	0.00778515	0.00887397	0.0095578	0.0345099	0.00933758	0.00666581	0.0131405	0.013335	0.0130609	0.00571528	0.00528694	0.0122046
MIR499	0.00592772	0.00631772	0.0106508	0.0202215	0.00808227	0.0212404	0.00677117	0.00525699	0.00910145	0.00636102	0.00928254	0.0128377	0.0132968	0.0164772	0.00763517	0.0854745	0.030778	0.00750816	0.00995995	0.0303003	0.00952395	0.00535123	0.108947	0.0654497	0.0784541	0.0865124	0.0314083	0.0392632	0.0432121	0.126033	0.0819894	0.119381	0.0928688	0.0316051	0.0387671	0.0579767	0.324115	0.0801203	0.0133757	0.014865	0.0164434	0.0468201	0.0165673	0.0132795	0.017105	0.0140171	0.00908656	0.0217635	0.0189253
MIR500B	0.00592772	0.0083207	0.0102726	0.0654974	0.0219272	0.00945149	0.00664505	0.00526494	0.0111138	0.00654052	0.00577939	0.00562145	0.00669656	0.00616664	0.013697	0.00714918	0.00922367	0.00900926	0.221165	0.00797483	0.00673806	0.00700222	0.0158784	0.00521365	0.0583762	0.0116226	0.0219078	0.0151957	0.0122113	0.00592448	0.0609039	0.00538806	0.0359419	0.00441825	0.00475251	0.00657421	0.0251308	0.0140488	0.00922271	0.00898027	0.0172855	0.00630596	0.00907411	0.00519156	0.0485022	0.00478553	0.0138791	0.0145652	0.0044334
MIR501	0.0154764	0.0120918	0.00958279	0.0188727	0.0236773	0.00872005	0.0117601	0.0257984	0.00937669	0.00488777	0.0975173	0.00864988	0.00716505	0.00822538	0.0110446	0.0991239	0.0281211	0.0103805	0.00709061	0.0734626	0.0141609	0.017018	0.0216671	0.0149257	0.0131562	0.022592	0.0251166	0.0149453	0.0113538	0.0105867	0.0131814	0.0407715	0.0325592	0.00720362	0.0136169	0.0130747	0.00683647	0.00676318	0.00738818	0.00672806	0.0101407	0.0110159	0.0137555	0.00606652	0.0189165	0.0107321	0.0100155	0.00838015	0.0870708
MIR503	0.0147419	0.0110944	0.00724202	0.00995024	0.00577139	0.00716535	0.00937232	0.0133919	0.0142242	0.00630181	0.141958	0.00531264	0.00601381	0.00499782	0.00416752	0.0102593	0.0116365	0.00706862	0.00704741	0.00773677	0.00886014	0.0158827	0.292255	0.011347	0.0110398	0.00413366	0.00519972	0.0167052	0.0060681	0.00653049	0.0124993	0.0141608	0.111533	0.011635	0.0224054	0.0100232	0.121237	0.0102789	0.0274271	0.00706725	0.00925526	0.0100266	0.0169142	0.217693	0.00661101	0.0168699	0.0128599	0.128223	0.0987125
MIR504	0.0147419	0.096447	0.00809006	0.0096542	0.006175	0.00530825	0.00543485	0.00862311	0.0120367	0.00803648	0.0047127	0.00577964	0.0124868	0.0198917	0.0050254	0.0128128	0.121968	0.0097793	0.00806316	0.0117252	0.00490657	0.0115718	0.041304	0.00579407	0.00433219	0.0216051	0.004914	0.00943919	0.0236408	0.0612436	0.00449277	0.0158045	0.0152449	0.00792267	0.0177203	0.00463559	0.00628419	0.00529309	0.00682233	0.00595675	0.00511741	0.0168958	0.00794455	0.0598314	0.00676583	0.0305953	0.00608102	0.00596384	0.0125638
MIR506	0.00592772	0.00557272	0.00453598	0.00534691	0.0121294	0.00611975	0.0149545	0.00922315	0.00409039	0.141905	0.00847543	0.0115585	0.0455031	0.00452114	0.00566284	0.00454715	0.00577727	0.00501018	0.0100117	0.0579623	0.599341	0.00429376	0.00781169	0.00865693	0.00909983	0.0979663	0.00964913	0.0152948	0.0171656	0.0655057	0.00881734	0.00939326	0.0104415	0.0102711	0.0133319	0.0138532	0.014789	0.00422158	0.00726636	0.00691847	0.00518282	0.00787306	0.00748683	0.0151119	0.00757993	0.00491212	0.0136941	0.0037849	0.217636
MIR507	0.0147419	0.00778227	0.00698176	0.0366846	0.00445216	0.0105353	0.00794087	0.0128376	0.0048285	0.00472	0.010917	0.00726191	0.00658826	0.011199	0.0109829	0.00848886	0.00713162	0.0086968	0.0310271	0.16358	0.00513661	0.00538562	0.014463	0.0116388	0.0108066	0.00963026	0.00744461	0.0103016	0.00478526	0.0104341	0.00744395	0.00589141	0.0120137	0.00481257	0.00927324	0.00535641	0.047951	0.00427392	0.0143523	0.0113184	0.0112521	0.00546625	0.0256948	0.00645494	0.00602348	0.0224596	0.00709457	0.0145097	0.0289751
MIR508	0.0155769	0.00718508	0.00538367	0.0235176	0.0897531	0.013225	0.00806653	0.0116423	0.0102762	0.00849525	0.13767	0.00619917	0.338703	0.00708885	0.00877019	0.00816353	0.00621672	0.00897385	0.00611849	0.00707704	0.00884302	0.00598287	0.0283539	0.00643676	0.0158162	0.146147	0.00957106	0.0107947	0.0356608	0.0177827	0.0090939	0.00839039	0.0167553	0.0173995	0.114085	0.00773398	0.00924266	0.112956	0.00979892	0.0148858	0.043097	0.0269767	0.0126749	0.0222627	0.0869369	0.00569886	0.00969027	0.0124712	0.012857
MIR509	0.0158198	0.00647394	0.0130951	0.0232287	0.0407554	0.0137855	0.011108	0.00877852	0.0185918	0.0102183	0.00589377	0.00946691	0.00974654	0.00803237	0.00720115	0.0533016	0.0313977	0.123717	0.0301118	0.00661475	0.0281141	0.0103671	0.0153229	0.00709696	0.0446782	0.00645454	0.0114494	0.0131004	0.0211948	0.0128643	0.00961283	0.0147776	0.00868703	0.0103475	0.00852784	0.0128173	0.0395751	0.0104607	0.00718459	0.0129579	0.0206084	0.0115514	0.00658475	0.0194628	0.0200931	0.0497839	0.0648768	0.00834906	0.230275
MIR510	0.0147419	0.0119835	0.0169542	0.00837722	0.0148056	0.175529	0.0104807	0.0183878	0.0111194	0.00948656	0.00539937	0.00756941	0.0116278	0.00567158	0.00626551	0.00768155	0.00636326	0.00696693	0.0102615	0.0178058	0.0110159	0.00681916	0.219079	0.220968	0.188683	0.147313	0.204315	0.201769	0.210836	0.0988685	0.219165	0.32394	0.191071	0.161205	0.191652	0.197055	0.197302	0.304438	0.0260558	0.0647517	0.0321417	0.0414743	0.0445577	0.0277037	0.0286018	0.0324895	0.0270574	0.127026	0.139299
MIR511	0.0144154	0.0134297	0.0230387	0.0161439	0.00638521	0.00785325	0.00699059	0.00647972	0.00380558	0.0164263	0.0107107	0.00712333	0.00766164	0.0238285	0.215214	0.00805487	0.00953194	0.033215	0.00784351	0.164204	0.0236402	0.0135058	0.0252066	0.01596	0.00663906	0.00796379	0.00737986	0.00414351	0.0646961	0.00579675	0.0161266	0.00730507	0.00461177	0.00864966	0.00580158	0.0221217	0.00571185	0.012561	0.0325708	0.142789	0.00702197	0.00763887	0.00614721	0.0770055	0.0129946	0.0339029	0.0111549	0.0219864	0.00752559
MIR512	0.0156795	0.0128475	0.00608407	0.0566291	0.0467167	0.00537593	0.008382	0.0343862	0.012759	0.00884621	0.137447	0.0737292	0.014505	0.0110625	0.0140104	0.00678287	0.0901238	0.00556544	0.00508746	0.0228284	0.00609256	0.0118656	0.00509302	0.0166888	0.0123777	0.0115364	0.0618702	0.0814906	0.00678333	0.00825587	0.00884934	0.0101217	0.01011	0.0101405	0.00788298	0.0224614	0.00518563	0.00847372	0.0174408	0.0106162	0.0248913	0.00815146	0.00678147	0.0845629	0.0048132	0.0171918	0.00912469	0.0596336	0.0177936
MIR514	0.00592772	0.0149063	0.0384059	0.0477758	0.0100207	0.0173522	0.019235	0.00718246	0.00651216	0.00774649	0.00708003	0.00946905	0.0114495	0.0198398	0.0197562	0.0239279	0.00710962	0.012612	0.00796718	0.00560485	0.00537183	0.0697153	0.022911	0.00552362	0.027978	0.00901346	0.00744355	0.0173986	0.00821368	0.0286313	0.00786243	0.00747214	0.0141628	0.0058208	0.0190986	0.0376788	0.00694096	0.0112618	0.0164489	0.010701	0.00436787	0.0180653	0.00688676	0.00434838	0.0409419	0.00843274	0.00633182	0.0788507	0.00438779
MIR514B	0.00592772	0.00799626	0.0167218	0.153796	0.00479684	0.0187314	0.00776159	0.00883071	0.00847685	0.0292343	0.0211669	0.00970527	0.00749282	0.0224073	0.00537456	0.00641202	0.0136086	0.106592	0.00769147	0.00686089	0.00735712	0.00917216	0.00870256	0.00971764	0.00848322	0.00644521	0.0758194	0.00535067	0.00702891	0.0541423	0.0102887	0.00940314	0.112193	0.00710198	0.00661845	0.0157658	0.00592284	0.0140807	0.00650782	0.0246593	0.0162452	0.0212384	0.0218942	0.012115	0.016159	0.00750665	0.074498	0.0732958	0.0129123
MIR515	0.0152815	0.0176605	0.0113718	0.02245	0.0169749	0.0134593	0.00807149	0.00994733	0.00868041	0.006397	0.00592507	0.0788612	0.00915252	0.0144686	0.0190467	0.26354	0.0134742	0.0178189	0.00958823	0.0108111	0.0156751	0.00907607	0.0168724	0.0365528	0.0120095	0.0994895	0.00841206	0.00903497	0.014362	0.00587334	0.00755655	0.00764267	0.0381773	0.0657977	0.00499117	0.0206861	0.00528195	0.0190163	0.0156222	0.00536748	0.00601368	0.0112382	0.0240324	0.0215671	0.0124738	0.0118059	0.0731197	0.00699503	0.0153759
MIR516A	0.0165867	0.238764	0.00646809	0.00739286	0.0263457	0.00951648	0.115219	0.0179637	0.0135052	0.0189895	0.064815	0.0160281	0.0212815	0.0256728	0.00598999	0.227709	0.00885541	0.00737284	0.00608449	0.0263298	0.0170615	0.00971224	0.00661538	0.00671116	0.0180353	0.0504198	0.0274747	0.00894701	0.00632821	0.00848161	0.0157733	0.133543	0.00545549	0.0202234	0.00965613	0.0224007	0.0098854	0.00663895	0.00606031	0.0180926	0.0243863	0.00702992	0.0505974	0.0178149	0.0076565	0.0152931	0.0636153	0.0314582	0.0963122
MIR516B	0.00592772	0.00842446	0.00686109	0.00803013	0.00973655	0.00754384	0.00956014	0.00938756	0.0185595	0.00687463	0.00615852	0.0193377	0.00700437	0.0156094	0.211831	0.00599838	0.00956743	0.0048061	0.00552996	0.019544	0.04146	0.00784977	0.0315136	0.0192399	0.0123833	0.00917988	0.00859499	0.00739893	0.00782706	0.0148702	0.00743555	0.0183132	0.0165845	0.0214242	0.0100846	0.0232658	0.021267	0.00443661	0.077989	0.0074841	0.00664719	0.00834491	0.00544564	0.0043549	0.00518632	0.0066782	0.00881946	0.114311	0.0196469
MIR517	0.0156795	0.239369	0.00599838	0.00528827	0.0120733	0.0422581	0.00770754	0.00613229	0.00601204	0.0108014	0.00706933	0.012209	0.0154042	0.0205606	0.0269824	0.0053107	0.0375865	0.5439	0.00975606	0.00500849	0.00444115	0.110995	0.00622322	0.00586521	0.032291	0.0321786	0.0181155	0.0564404	0.0233173	0.0264438	0.0355802	0.0072815	0.0183324	0.0266132	0.0352823	0.00883499	0.010727	0.015686	0.0304109	0.028335	0.00531861	0.00710782	0.00505277	0.0167448	0.00853071	0.00712553	0.00993945	0.0197167	0.00999199
MIR517A	0.00592772	0.0160292	0.00847173	0.0131446	0.0334016	0.0101762	0.011712	0.0275143	0.00531593	0.00627341	0.0105453	0.00749341	0.0544763	0.0116263	0.187353	0.00598327	0.00612115	0.00705693	0.00560641	0.00580458	0.00792297	0.00997066	0.0227798	0.00724055	0.00790071	0.00970213	0.00779391	0.0215473	0.00385831	0.00556134	0.0099387	0.00913031	0.00923933	0.00714315	0.00796713	0.00532762	0.0075644	0.0219471	0.00519399	0.00719282	0.00846277	0.0106623	0.00682961	0.00696771	0.0206242	0.0090709	0.00718167	0.00718259	0.00782934
MIR517B	0.00592772	0.0200954	0.0293443	0.00999348	0.0043005	0.00450185	0.0238655	0.00604821	0.00373847	0.0046497	0.00868377	0.00663103	0.00630892	0.00876906	0.0122077	0.00461403	0.00782899	0.00910378	0.0046837	0.00747598	0.016142	0.0126081	0.00626904	0.290807	0.00941522	0.00830136	0.00460387	0.0250642	0.00521264	0.0373604	0.00986782	0.0135312	0.0263257	0.00659482	0.00493999	0.00564036	0.00603541	0.0283352	0.0545842	0.0201087	0.00772722	0.00918571	0.00527811	0.00736561	0.0186963	0.00532595	0.00675994	0.00583826	0.0484458
MIR517C	0.00592772	0.00586243	0.00452341	0.00513656	0.107468	0.00601773	0.0050705	0.010864	0.00460902	0.326524	0.00867821	0.0167343	0.0110705	0.0092777	0.0189438	0.0193357	0.0103532	0.00707843	0.169374	0.0165976	0.023869	0.00578558	0.00939083	0.00520903	0.0790654	0.00440908	0.0188093	0.00715817	0.00972492	0.0285943	0.00763196	0.0121235	0.0178465	0.00603558	0.00657437	0.0053766	0.0121514	0.00587129	0.00452881	0.00620814	0.0080438	0.00853063	0.0053882	0.00458606	0.00686614	0.00835344	0.0116957	0.00685863	0.0264502
MIR518A	0.0144947	0.0228841	0.0239204	0.0149837	0.013379	0.0166706	0.00630988	0.00723541	0.0376664	0.0083151	0.0119059	0.00795379	0.326561	0.036123	0.0540651	0.0169499	0.024168	0.0235485	0.00638536	0.00891707	0.00716645	0.00803441	0.0201695	0.0203574	0.00837552	0.0357853	0.00959	0.0156396	0.00950926	0.0272551	0.0146911	0.0146032	0.00982737	0.00813793	0.0127175	0.0154626	0.00831967	0.0148663	0.00690551	0.0214041	0.00629651	0.00480278	0.0408532	0.00666201	0.0182318	0.00574749	0.0181843	0.0163244	0.0182273
MIR518B	0.0147419	0.0235327	0.0119383	0.00879892	0.0156825	0.00433227	0.0191449	0.0148246	0.0194288	0.0103785	0.0122219	0.0141601	0.00522067	0.00817225	0.0173296	0.0318717	0.17395	0.023565	0.0142088	0.0182721	0.393932	0.0188399	0.00463952	0.00559239	0.00536779	0.00577768	0.00670993	0.00695994	0.00729501	0.00434706	0.00504298	0.00787686	0.0160948	0.00582068	0.00884946	0.00734924	0.0101069	0.201	0.00480524	0.00445917	0.0609118	0.00944952	0.240482	0.00729945	0.00418334	0.0237282	0.00557517	0.00498006	0.00535741
MIR518C	0.00987888	0.0123883	0.0227708	0.010861	0.00724061	0.0123877	0.0120636	0.00638865	0.00698343	0.00556212	0.00848476	0.0420667	0.00698484	0.00985066	0.00636096	0.0514763	0.00993082	0.0144451	0.128705	0.00971209	0.00670843	0.190941	0.0263732	0.00750526	0.013985	0.00613952	0.00572045	0.0105029	0.0267162	0.0122303	0.0107383	0.00667742	0.00791771	0.0318501	0.0187275	0.015494	0.00949175	0.00529676	0.00582292	0.0457103	0.0205191	0.00847115	0.0175509	0.0623539	0.0111381	0.00837799	0.00708276	0.00687164	0.00692889
MIR518D	0.0141123	0.0109176	0.0266891	0.00676905	0.0446069	0.0137336	0.0084855	0.00578038	0.00912336	0.00636556	0.00825341	0.0100504	0.0103157	0.00954857	0.0140059	0.00904199	0.0105178	0.00665975	0.0372451	0.0272705	0.00756547	0.00748831	0.00505035	0.01349	0.01123	0.0122925	0.0113719	0.00974101	0.0206587	0.0330462	0.0089777	0.00491411	0.0103592	0.00642418	0.00585196	0.0103892	0.00992881	0.00566116	0.0326007	0.0337685	0.0354638	0.0070903	0.00748302	0.00696817	0.00432829	0.0389112	0.0104113	0.00949368	0.00988492
MIR518E	0.0108036	0.0124443	0.0146706	0.00607096	0.015103	0.0108755	0.00740289	0.0108885	0.0178115	0.020766	0.00779456	0.018905	0.0129805	0.0203816	0.00647302	0.00628938	0.0122624	0.00765522	0.00950152	0.0904772	0.00723904	0.00698759	0.0080974	0.0073646	0.0118151	0.0230928	0.00855336	0.00646065	0.00684532	0.00713661	0.00876477	0.00528496	0.0100273	0.0145128	0.00706729	0.00954315	0.0111727	0.0142292	0.107991	0.0144124	0.00658549	0.0278732	0.00935038	0.0772657	0.0185548	0.00575819	0.0332795	0.0224835	0.0311239
MIR518F	0.0109096	0.0217518	0.0234947	0.0163687	0.0238714	0.00919224	0.0120532	0.0106994	0.019136	0.0294215	0.0155938	0.0446782	0.11743	0.0197405	0.00807678	0.01345	0.0250057	0.0499461	0.0498207	0.0336555	0.0174879	0.0374905	0.00627063	0.00558263	0.00609388	0.00564865	0.0333871	0.00931785	0.109096	0.00673046	0.0124978	0.0086436	0.0123246	0.0185192	0.0166925	0.00823606	0.0133467	0.00693118	0.00845623	0.104868	0.00539989	0.0234461	0.0068148	0.0174701	0.010302	0.0450589	0.287766	0.00677626	0.00632244
MIR519A	0.00592772	0.00665369	0.0130029	0.0165196	0.0050932	0.0477866	0.0124995	0.0210641	0.00800122	0.00912452	0.00496618	0.00595791	0.00864006	0.00580449	0.00484963	0.0578877	0.0112203	0.0093135	0.00472266	0.00485577	0.0196076	0.00529634	0.00601091	0.0269049	0.0141773	0.019922	0.00392835	0.0878382	0.0190245	0.00972267	0.119236	0.00466226	0.0066791	0.0711676	0.0638516	0.014961	0.020764	0.0074958	0.0209156	0.0198652	0.00681339	0.00778971		0.0265012	0.00612392	0.00826526	0.00866384	0.047881	0.0417269
MIR519B	0.0149147	0.00966657	0.240061	0.0156	0.00671134	0.00534765	0.00617231	0.0158174	0.00605316	0.00447044	0.0177857	0.00616683	0.0112519	0.0197466	0.00985085	0.0207037	0.0169936	0.0180908	0.00511734	0.00594971	0.010599	0.0565708	0.00551543	0.00729759	0.00587049	0.0135801	0.0154231	0.00461247	0.0116543	0.00568181	0.00528733	0.0403359	0.00983401	0.00431274	0.00630775	0.00448223	0.0188164	0.0102966	0.00769895	0.0758344	0.0138236	0.00838061	0.00541988	0.0141283	0.0195482	0.00995004	0.00670898	0.0585945	0.0167178
MIR519C	0.0149147	0.00457336	0.00430586	0.00477309	0.0065757	0.00535653	0.00447988	0.00376674	0.1988	0.00339795	0.0117967	0.0138371	0.0210193	0.0127885	0.0169255	0.015478	0.0694382	0.0309614	0.0502909	0.00486431	0.00454686	0.00757282	0.0140351	0.00677936	0.0112289	0.00677368	0.00860667	0.00930437	0.287495	0.0338153	0.010296	0.0473777	0.0049612	0.00740506	0.0105868	0.0211432	0.0343372	0.00679674	0.0108897	0.00501408	0.00956608	0.0669478	0.00618293	0.00446779	0.00652063	0.0315115	0.00341251	0.00463405	0.00628492
MIR519D	0.0144154	0.0100756	0.00808915	0.0097417	0.0112583	0.0229018	0.00784345	0.0187396	0.0224851	0.615394	0.0610404	0.0404712	0.0475897	0.0661356	0.0171764	0.0073923	0.00930069	0.0124626	0.00788813	0.0138889	0.00634361	0.0234201	0.0331406	0.037878	0.0223154	0.0753225	0.0117172	0.12152	0.0138888	0.0150111	0.0804298	0.126502	0.100018	0.130191	0.0588792	0.0532083	0.0837296	0.0436546	0.0196915	0.0225435	0.0285673	0.0186174	0.023835	0.0139878	0.0136121	0.0152526	0.0249598	0.0118475	0.0310211
MIR519E	0.0105574	0.0072353	0.00801173	0.0326029	0.0101903	0.0224129	0.0108478	0.0434575	0.0367817	0.00594979	0.00630538	0.00994237	0.00598381	0.00463741	0.0959061	0.0119579	0.0479451	0.0123628	0.0051602	0.049355	0.322412	0.00712428	0.025267	0.0318598	0.0216883	0.0118717	0.00944795	0.00856332	0.0145338	0.0659945	0.0284531	0.0206347	0.0198252	0.0416932	0.0108608	0.124974	0.0355515	0.119625	0.0132922	0.00858152	0.0112233	0.0300866	0.0429013	0.0103744	0.00997026	0.00612855	0.00826622	0.00943245	0.0343921
MIR520A	0.0155769	0.012109	0.0290002	0.0149463	0.0163791	0.0121027	0.00820199	0.0128451	0.0107709	0.0135785	0.00958651	0.0275227	0.00795289	0.0115498	0.0108361	0.0109069	0.0124314	0.00786159	0.0100658	0.00834661	0.0102352	0.00748505	0.0187663	0.0109324	0.0160486	0.0123967	0.00770617	0.00907905	0.0244697	0.00603636	0.0113284	0.00591382	0.0220011	0.00595498	0.00678142	0.0177285	0.0319661	0.0111382	0.00880103	0.00535068	0.0118927	0.0208841	0.0109117	0.0136542	0.00863653	0.0151991	0.0458408	0.0138166	0.0206665
MIR520B	0.0147419	0.0227071	0.00708887	0.00495704	0.00873257	0.0237438	0.00818428	0.00477339	0.0117807	0.00712638	0.00469266	0.00626741	0.00734682	0.00659128	0.00516026	0.0434786	0.00607404	0.00609005	0.00386543	0.00960356	0.0311713	0.040757	0.0352297	0.0400236	0.0240651	0.00475906	0.0165938	0.0468976	0.0269523	0.0230672	0.0556885	0.11014	0.0376516	0.0321511	0.0773153	0.053247	0.0592883	0.0522288	0.0161801	0.0352936	0.00698054	0.115505	0.0347963	0.00756344	0.0130379	0.0162633	0.0153827	0.0239053	0.0370652
MIR520D	0.0130892	0.0212978	0.0205602	0.00722489	0.0725836	0.0452545	0.00646134	0.0302632	0.0203335	0.0264675	0.00871956	0.03616	0.0182447	0.0214235	0.00602333	0.0276301	0.0104511	0.0132619	0.016936	0.0470207	0.0100993	0.00949676	0.090743	0.0776464	0.0750508	0.0782542	0.0696074	0.0174227	0.0709682	0.0137498	0.0579032	0.105308	0.0603269	0.0591323	0.0501713	0.0717359	0.0577607	0.0785494	0.0151634	0.0347877	0.0341788	0.0296291	0.0183571	0.0101431	0.0247579	0.0163177	0.324491	0.0175066	0.0303476
MIR520E	0.0144154	0.0104598	0.00927673	0.0949771	0.0073217	0.00593689	0.0118973	0.0116191	0.0144733	0.0106913	0.00970145	0.0137408	0.00499341	0.00611429	0.00577551	0.10393	0.00657544	0.00700819	0.0115102	0.0130153	0.00627944	0.0356697	0.00536149	0.0102306	0.0767626	0.0265456	0.00559248	0.016598	0.00974404	0.00797543	0.0107267	0.00650802	0.00630234	0.0131128	0.0107317	0.00755169	0.00556574	0.0142387	0.0121742	0.00838866	0.00783874	0.00670463	0.00720065	0.00634047	0.00774343	0.0327952	0.0151955	0.00851539	0.0131307
MIR520F	0.0142611	0.00612316	0.00416691	0.00485366	0.0105117	0.0142567	0.00423831	0.00648859	0.0351155	0.00454578	0.01598	0.0464631	0.0357515	0.572469	0.00934866	0.00581497	0.0823607	0.00476984	0.0305792	0.114173	0.00470431	0.220309	0.00657475	0.00921194	0.112203	0.0708797	0.014728	0.00695291	0.00683837	0.101068	0.0112142	0.00647	0.0293087	0.00561817	0.0313289	0.00620714	0.00728538	0.00550049	0.144565	0.00585486	0.00900051	0.00668621	0.00619599	0.0040762	0.00816758	0.00954034	0.0218213	0.0081863	0.00739104
MIR520G	0.0147419	0.0267424	0.0246598	0.00892087	0.00385979	0.00569436	0.0111328	0.00620235	0.0107525	0.0129964	0.00565749	0.0133595	0.0127933	0.0084102	0.00885608	0.010182	0.0190916	0.072862	0.013168	0.0163761	0.0116444	0.0081422	0.00538211	0.0216586	0.040279	0.0136926	0.0155739	0.00432246	0.110498	0.00569211	0.00924548	0.0181991	0.00627219	0.00530551	0.00654904	0.0250073	0.0152403	0.00912233	0.00599859	0.0682145	0.00698987	0.0048921	0.166592	0.0146437	0.00985253	0.0200239	0.021315	0.00541117	0.0060379
MIR520H	0.0147419	0.00500163	0.00892702	0.00439383	0.00767225	0.0257747	0.00395576	0.0112319	0.0402826	0.00516013	0.00491196	0.0068708	0.00563158	0.00652752	0.0103689	0.00611918	0.00596865	0.00456765	0.00585278	0.0594389	0.451484	0.00371048	0.00508775	0.0135819	0.0104419	0.00731203	0.0182876	0.00641604	0.0175018	0.0149799	0.00601915	0.00701735	0.00576627	0.0156787	0.00916815	0.173567	0.00873277	0.0366027	0.00595378	0.0170614	0.00561183	0.00456888	0.0537069	0.00882232	0.00550499	0.0143659	0.00365324	0.00951151	0.0275895
MIR521	0.0145756	0.0092797	0.0280206	0.00763592	0.00617863	0.0996229	0.00581939	0.0110893	0.00646835	0.0256157	0.0135436	0.0590968	0.184822	0.00694347	0.0119629	0.00574864	0.0112	0.00953466	0.00788787	0.00951457	0.342827	0.00625486	0.0808554	0.136188	0.061037	0.0448477	0.100519	0.0232064	0.116375	0.0268948	0.189354	0.184319	0.067093	0.105443	0.111687	0.158717	0.16798	0.145783	0.0178689	0.0331361	0.0142409	0.0192136	0.024256	0.0187856	0.0810133	0.0137319	0.0489764	0.039759	0.0819575
MIR523	0.00592772	0.0188412	0.00656976	0.011203	0.00478462	0.0244812	0.00657545	0.0131159	0.0176183	0.0140177	0.0283134	0.0170951	0.0223117	0.0191502	0.00651102	0.0279326	0.00635973	0.00771256	0.0114209	0.00441872	0.00996099	0.00622608	0.0152086	0.00607233	0.00577341	0.0173658	0.00669439	0.0113708	0.00436027	0.00619852	0.00395454	0.0052048	0.00797172	0.00781844	0.0104078	0.00634458	0.00496077	0.025292	0.0302461	0.00436799	0.00369677	0.0072133	0.00783675	0.00741779	0.00620441	0.00529176	0.0154977	0.00509685	0.00747574
MIR524	0.0117294	0.0128777	0.00666421	0.0110828	0.228644	0.0363989	0.00706009	0.0123957	0.00584328	0.0112517	0.0151343	0.0076171	0.00975669	0.0123628	0.0138324	0.0279688	0.018793	0.0121851	0.00506252	0.00831459	0.0111637	0.195375	0.0245802	0.0203065	0.0226475	0.00959573	0.00979548	0.015601	0.01111	0.00923684	0.0148467	0.0294213	0.00795181	0.0200877	0.0135329	0.0257029	0.00946593	0.0145926	0.00700486	0.0203557	0.00694064	0.012234	0.0190859	0.0111504	0.0060759	0.0741441	0.062532	0.0260411	0.0195047
MIR525	0.0154764	0.0275957	0.211238	0.008735	0.0083539	0.0383543	0.00709596	0.0154923	0.0132608	0.0185153	0.0604738	0.0245654	0.0243892	0.0277838	0.0140578	0.0107245	0.00852681	0.0151632	0.00679586	0.0129577	0.0156972	0.0813202	0.0287483	0.019159	0.01805	0.0187661	0.0108518	0.0187456	0.0149052	0.0111565	0.0371836	0.0255627	0.0440714	0.0316805	0.00849019	0.0423518	0.0298089	0.0229975	0.0828951	0.0929107	0.0110927	0.0102481	0.0134893	0.0109291	0.0157554	0.0102114	0.0183357	0.0278123	0.0173903
MIR526B	0.0106046	0.015759	0.01403	0.0249058	0.0906724	0.0542463	0.00711829	0.0122935	0.0917615	0.0208542	0.0110505	0.0208758	0.0162022	0.00726566	0.0058024	0.0632383	0.00936807	0.0263965	0.159459	0.0204101	0.010217	0.0125068	0.018764	0.0359929	0.0295117	0.0311627	0.0528519	0.025598	0.0371712	0.00965229	0.0443877	0.0637992	0.0299096	0.05307	0.022596	0.0502322	0.0424384	0.027518	0.0413823	0.0118957	0.025631	0.0296056	0.0284803	0.0723482	0.0536929	0.0433025	0.0170753	0.0093357	0.0244416
MIR539	0.00592772	0.00846532	0.0389152	0.602433	0.0298774	0.00654635	0.00866285	0.00780708	0.00420389	0.00927565	0.0320679	0.0461361	0.00831205	0.00555858	0.00587543	0.00436448	0.00661743	0.00839362	0.0117083	0.00798551	0.00635194	0.00463575	0.00773356	0.00395361	0.0318693	0.00662558	0.00870948	0.00968987	0.00940042	0.00488799	0.0210346	0.00725812	0.0238114	0.012545	0.0189301	0.00700418	0.00518777	0.00604037	0.156566	0.00906364	0.00639172	0.0088129	0.012538	0.0185371	0.0285058	0.0136958	0.14859	0.00648464	0.00772914
MIR542	0.016001	0.0365345	0.00702835	0.0158344	0.0055541	0.163754	0.011686	0.00679798	0.00903956	0.0101676	0.00638199	0.00724381	0.0509128	0.0058685	0.00560177	0.185436	0.0127652	0.111341	0.00999927	0.00717188	0.0224489	0.0600082	0.165176	0.199985	0.276484	0.304124	0.158514	0.174257	0.193123	0.122512	0.27823	0.179742	0.302072	0.324241	0.200175	0.294956	0.221285	0.150502	0.169931	0.16913	0.381249	0.192098	0.176628	0.123382	0.431893	0.124956	0.125469	0.167997	0.158059
MIR543	0.0154764	0.0106172	0.00605773	0.00569206	0.166253	0.00469235	0.038051	0.00768398	0.00463752	0.00580463	0.1572	0.0204702	0.00689511	0.00938422	0.0157699	0.134919	0.0124289	0.00556412	0.00920115	0.00548359	0.0186879	0.00772042	0.0135412	0.0163815	0.00557991	0.0395514	0.00443916	0.00549687	0.0353711	0.0142847	0.0077974	0.0380364	0.00579789	0.0405313	0.0046409	0.00644675	0.0117904	0.00673816	0.00823154	0.00618683	0.00415901	0.098435	0.0113301	0.0277837	0.037615	0.00999814	0.00496351	0.0136983	0.00560939
MIR544	0.00592772	0.0130607	0.0053067	0.00934304	0.00605183	0.0154574	0.0144024	0.00944316	0.026673	0.0285115	0.0219567	0.00895555	0.00699743	0.00582856	0.00620227	0.0101453	0.00930358	0.0190256	0.012442	0.0520379	0.0136429	0.01638	0.0645041	0.0490865	0.0234202	0.00851544	0.00875175	0.0161207	0.00800852	0.00576625	0.0234253	0.0194073	0.0187148	0.0110017	0.0269091	0.0201219	0.00634426	0.166836	0.0902506	0.00792163	0.0049979	0.0161776	0.162223	0.0641806	0.055041	0.00753964	0.179456	0.0155898	0.00970639
MIR545	0.0108036	0.229764	0.0120781	0.00752469	0.00592711	0.00658153	0.0147059	0.00741507	0.0148995	0.00847949	0.00714731	0.0117103	0.00814003	0.0234132	0.00728856	0.0505892	0.00657561	0.00711742	0.0246466	0.0996348	0.0706311	0.00643355	0.0176309	0.00692838	0.00778203	0.0186473	0.0166393	0.00663986	0.0190594	0.0215131	0.0117993	0.00982061	0.00757773	0.416266	0.0318301	0.00825568	0.00793795	0.019628	0.289217	0.00817582	0.00497293	0.00585013	0.00521569	0.0125298	0.0078877	0.115525	0.0489727	0.0106532	0.00673176
MIR548A	0.0161129	0.0127369	0.013393	0.00595606	0.0118609	0.0954539	0.00874075	0.0136939	0.0471496	0.0830082	0.0171433	0.026878	0.024978	0.0415181	0.012352	0.0643406	0.0109788	0.114135	0.00575024	0.00642982	0.0143946	0.0187745	0.15025	0.256754	0.0862812	0.0867444	0.102702	0.0642109	0.123441	0.0220433	0.17639	0.136643	0.133063	0.0971223	0.1186	0.110685	0.0994678	0.128769	0.0313817	0.0466175	0.0234539	0.0255695	0.037499	0.0139806	0.0299413	0.0182473	0.033153	0.0745967	0.150276
MIR548B	0.016001	0.00699391	0.0123104	0.010133	0.0213426	0.00612209	0.0107252	0.0100942	0.0128182	0.0128078	0.0177885	0.0155345	0.0815867	0.00967007	0.00706531	0.00892855	0.0133576	0.00638285	0.0323177	0.00551819	0.0086963	0.0630299	0.00551576	0.00554374	0.027663	0.00720108	0.0127033	0.00434412	0.0159833	0.0069326	0.00491993	0.0079303	0.010364	0.0219329	0.0226316	0.0089917	0.0104873	0.0078297	0.020479	0.0342143	0.014344	0.0091893	0.00817496	0.0101042	0.110569	0.0100666	0.032638	0.0133924	0.0250107
MIR548D	0.0161129	0.0120227	0.00599722	0.00604345	0.00654437	0.0310703	0.0102503	0.034526	0.0234956	0.273387	0.176015	0.00509217	0.128281	0.00999185	0.00662634	0.00795567	0.00737797	0.0430046	0.0155734	0.00761069	0.0750591	0.0228704	0.0314027	0.00841925	0.0165808	0.0850652	0.0131862	0.0246647	0.017846	0.0113036	0.0384097	0.0184415	0.0609899	0.0406972	0.0232133	0.0361492	0.0485926	0.0413074	0.012203	0.0147584	0.0140546	0.013106	0.0152233	0.0106338	0.0333692	0.0136474	0.00982137	0.0337843	0.0298189
MIR549	0.0152815	0.0080234	0.0079338	0.0137446	0.00763136	0.0273591	0.00788735	0.0168476	0.0259383	0.016257	0.00678415	0.00866899	0.00652992	0.00395726	0.00501222	0.0230807	0.00768678	0.0121096	0.0153508	0.0105846	0.00553258	0.0088483	0.00419274	0.00797382	0.00938894	0.0866648	0.0232457	0.00553244	0.024479	0.00669288	0.00500104	0.00470493	0.0132943	0.00796784	0.00980359	0.0047329	0.0385622	0.00589899	0.0032423	0.00740447	0.00670231	0.00786885	0.0199408	0.00696477	0.00628607	0.0273869	0.0170403	0.0049138	0.00408411
MIR550	0.00592772
MIR550A	0.0152815	0.0158321	0.0100546	0.00605212	0.0287748	0.0196106	0.00687683	0.0066064	0.0103029	0.0189401	0.00498196	0.0175919	0.00913887	0.00705472	0.00870598	0.0216857	0.00692889	0.00445391	0.00536308	0.0058826	0.00548814	0.00842825	0.0239923	0.00912478	0.0123162	0.0463748	0.00726361	0.00663913	0.0213735	0.0736965	0.0210002	0.051505	0.00897337	0.00788547	0.0153389	0.00537219	0.00963177	0.0155038	0.0767745	0.00546115	0.00660941	0.0155618	0.00517572	0.00692351	0.0173654	0.0051189	0.0134453	0.0130909	0.021206
MIR551A	0.0154764	0.00667552	0.00724362	0.00457721	0.0297653	0.0265716	0.00664251	0.00827773	0.0757455	0.073569	0.0141879	0.0157044	0.0113866	0.0103653	0.00971587	0.00466907	0.0265042	0.144804	0.0312852	0.0780872	0.0103961	0.0520149	0.0306362	0.101313	0.026042	0.0115564	0.168903	0.0346738	0.0262907	0.0893041	0.0555151	0.11533	0.0421162	0.0880925	0.0427712	0.0301385	0.0888914	0.0644671	0.0202134	0.0177103	0.376627	0.010557	0.0756327	0.0651385	0.200686	0.00987688	0.00969284	0.0165742	0.0171428
MIR552	0.0154764	0.00573538	0.00491641	0.00680526	0.00686667	0.00470747	0.0248859	0.0288769	0.00781942	0.0186176	0.0139325	0.0276465	0.0059968	0.00470285	0.00463988	0.0598902	0.00712847	0.00464617	0.00681066	0.00593278	0.00468271	0.00529988	0.00537371	0.00750513	0.00640169	0.0210733	0.00938208	0.00545142	0.0107904	0.0326408	0.0245315	0.00730841	0.0123323	0.0087365	0.00592542	0.021068	0.00620572	0.00680203	0.00783413	0.00536286	0.00616517	0.0568165	0.0039503	0.00886709	0.0160621	0.00745378	0.0118541	0.00388856	0.0142541
MIR553	0.0154764	0.00906858	0.103385	0.0118804	0.00827875	0.00587609	0.0076726	0.00902946	0.0106525	0.013453	0.00741201	0.0176208	0.0110611	0.00498656	0.0648572	0.0329693	0.00540149	0.00478464	0.00575122	0.0045989	0.00671036	0.482291	0.0102196	0.0183237	0.0198475	0.00639539	0.0138299	0.00564824	0.00487716	0.164681	0.00542701	0.0043854	0.00490932	0.0309765	0.0059343	0.01328	0.00815083	0.00463702	0.00677712	0.00508696	0.00615463	0.0265201	0.00508207	0.00501857	0.0245998	0.00531704	0.00771161	0.0069123	0.00876606
MIR554	0.0154764	0.00638426	0.00463088	0.00625755	0.231282	0.022259	0.00732315	0.00947507	0.0106771	0.0107486	0.00871718	0.0125421	0.0289605	0.00671352	0.013222	0.00980105	0.00785572	0.20617	0.0127398	0.026142	0.145695	0.00590558	0.0495069	0.0374715	0.0747887	0.0609865	0.0388304	0.0339287	0.0293079	0.0846213	0.0797383	0.0658575	0.0421885	0.0495113	0.10269	0.0419054	0.109732	0.115517	0.0802126	0.0184048	0.00982468	0.0104135	0.0302852	0.0140926	0.0462469	0.0102377	0.0153429	0.00999906	0.0385067
MIR555	0.0154764	0.0112557	0.00769519	0.00601392	0.00654097	0.00837649	0.00701663	0.00604803	0.0765048	0.0112331	0.03437	0.029512	0.0200976	0.0111879	0.00957367	0.0078733	0.10795	0.00504151	0.0082119	0.00500211	0.0117846	0.0140534	0.00552199	0.0148521	0.0044598	0.00953194	0.00641036	0.0155786	0.00646874	0.0082089	0.00536067	0.00571699	0.00446726	0.00478917	0.0303349	0.00427986	0.0103578	0.0408023	0.0408921	0.0276423	0.0199293	0.010521	0.0175734	0.0135008	0.00960351	0.324723	0.0157544	0.146314	0.00973514
MIR556	0.016001	0.0237376	0.00620325	0.0263929	0.0112261	0.0112842	0.0110458	0.0142664	0.0283514	0.0089666	0.0602703	0.00925016	0.00866993	0.0235026	0.00921674	0.0956837	0.0085438	0.0135969	0.0108336	0.0120616	0.00720386	0.00729857	0.00465596	0.0195229	0.00695703	0.0397729	0.0288508	0.01202	0.0131936	0.0107926	0.00822262	0.00643094	0.0249328	0.0179032	0.0127728	0.00657656	0.0179527	0.0296269	0.00680999	0.00856886	0.00606	0.00816632	0.0187869	0.00716269	0.00744397	0.00781776	0.0261318	0.0189747	0.0322172
MIR557	0.0154764	0.0143182	0.0329232	0.0147284	0.00887815	0.0122378	0.00646989	0.0190191	0.00709941	0.0506603	0.0117473	0.00835589	0.00767915	0.0131402	0.00689141	0.00635138	0.00693485	0.0231357	0.0120541	0.0170074	0.00681725	0.0271094	0.0131377	0.0394128	0.00516796	0.00759736	0.0162412	0.0119882	0.0422	0.00770094	0.00672756	0.0157321	0.019991	0.0115043	0.0466996	0.0308625	0.020874	0.0417635	0.00651249	0.0152291	0.0190065	0.0102408	0.0220783	0.024526	0.0100164	0.0124409	0.0080901	0.0104979	0.00702468
MIR558	0.0150944	0.0078925	0.0116865	0.00838149	0.00578445	0.0124301	0.0229059	0.00686667	0.0159468	0.00664062	0.00539413	0.213465	0.00532587	0.0165418	0.00471012	0.00644288	0.00698143	0.182695	0.011917	0.0206937	0.0119	0.00610074	0.0102287	0.012452	0.00775536	0.0352434	0.00688115	0.0107415	0.00505838	0.00524741	0.0108369	0.0112614	0.0333573	0.00642493	0.0249836	0.031942	0.0125871	0.0157976	0.0109171	0.017625	0.0295034	0.00950908	0.0103838	0.0340921	0.00681269	0.0128053	0.0118907	0.00728868	0.00732401
MIR559	0.0149147	0.0070963	0.00509092	0.0148425	0.00887212	0.0236865	0.00534853	0.00506422	0.00903818	0.00652145	0.00392979	0.00602639	0.0233041	0.00633638	0.0104392	0.00524419	0.00593457	0.0202486	0.00531719	0.0155472	0.00769894	0.0138703	0.0153731	0.0295381	0.00558889	0.0233537	0.0475971	0.00888629	0.0145347	0.00629043	0.00459549	0.00717671	0.015007	0.0389114	0.00449981	0.00602827	0.0173045	0.254838	0.00521446	0.00603352	0.0188802	0.00747207	0.00395864	0.0268296	0.0126329	0.0406054	0.0058882	0.00767845	0.00530538
MIR560	0.00592772
MIR561	0.00592772	0.0109406	0.0266075	0.0165418	0.0052986	0.00513953	0.00496722	0.00791428	0.0296714	0.208631	0.253658	0.00965735	0.00987217	0.0288232	0.00438607	0.00973213	0.0415849	0.253186	0.00902233	0.0221244	0.00769775	0.00603464	0.00491086	0.00517964	0.00808614	0.0247796	0.00626302	0.0186833	0.0131548	0.0055264	0.00664067	0.00918303	0.00690052	0.0113384	0.0229381	0.0111405	0.0270104	0.0147388	0.0556469	0.00728229	0.00826742	0.11219	0.00888264	0.0130408	0.037977	0.00823704	0.0569764	0.0124159	0.00582409
MIR562	0.0154764	0.0065499	0.0140039	0.019606	0.0133842	0.0124951	0.0112066	0.00499304	0.0122084	0.00603302	0.00536656	0.00414787	0.00605168	0.00496266	0.253461	0.0135837	0.0144086	0.00525962	0.00586187	0.00673258	0.00608906	0.00574272	0.00553035	0.0142151	0.00732528	0.0102068	0.00683503	0.0188377	0.00683642	0.00908433	0.00684084	0.0109183	0.00828542	0.0223464	0.00511123	0.0124558	0.013305	0.00765137	0.00546742	0.00762274	0.00518701	0.00668099	0.0118218	0.00770179	0.00496712	0.0368313	0.00983143	0.0537299	0.025799
MIR563	0.0154764	0.0110945	0.573314	0.0121544	0.0265083	0.00835196	0.0108488	0.0103488	0.0129186	0.00590728	0.004803	0.0744646	0.00507527	0.00615546	0.00422639	0.0413171	0.0478303	0.00636404	0.00670098	0.109877	0.0106629	0.0108173	0.00903571	0.00879436	0.00521505	0.0103251	0.00371429	0.0223094	0.0206978	0.0152351	0.0162005	0.00631082	0.0214087	0.00991222	0.0124918	0.0111623	0.0251998	0.00946815	0.0218967	0.00888293	0.00659638	0.00735705	0.0146438	0.00599575	0.00624692	0.0217248	0.00631534	0.0160651	0.0034628
MIR564	0.0154764	0.0067621	0.00740486	0.00894607	0.0126355	0.00590694	0.0118099	0.00993781	0.0631211	0.0129559	0.0405762	0.0549797	0.0336943	0.0250451	0.0297333	0.00710512	0.00833915	0.00716155	0.00401393	0.0140361	0.0084471	0.0407371	0.00684179	0.00723286	0.00863485	0.0372378	0.00651006	0.00816648	0.00906376	0.0115504	0.0210655	0.013638	0.0114511	0.0386921	0.0104842	0.00832468	0.00747973	0.019147	0.0108833	0.166214	0.0134819	0.00545552	0.00469248	0.0119785	0.0173222	0.00760814	0.019001	0.0116625	0.00619104
MIR566	0.0161129	0.00918813	0.0144808	0.0123181	0.00555794	0.00608565	0.0076789	0.0233541	0.00662893	0.00867766	0.00806291	0.0155885	0.0146345	0.00724226	0.00436631	0.00524497	0.0281924	0.00597975	0.0125414	0.020115	0.042017	0.00949198	0.00924126	0.0122318	0.0285614	0.00904994	0.0086455	0.0126605	0.0826994	0.00625853	0.00747815	0.010611	0.0143765	0.0188907	0.00921042	0.00853221	0.00831065	0.00573131	0.00872039	0.0065693	0.0105399	0.0429792	0.00726382	0.0626901	0.00640654	0.0134801	0.0195979	0.00615895	0.00664605
MIR567	0.0152815	0.0117094	0.0419311	0.00643561	0.0041818	0.00572626	0.00846361	0.0145214	0.00410201	0.00522745	0.0112816	0.00749428	0.00600249	0.00916634	0.00932903	0.00711657	0.0103691	0.00984008	0.0124782	0.00683315	0.00768419	0.0124117	0.0387567	0.00874004	0.00378325	0.0615103	0.00630871	0.00938614	0.0241127	0.00519819	0.00889396	0.0354043	0.0159536	0.00583515	0.00856015	0.0398349	0.00979188	0.011181	0.00622344	0.00710235	0.00499673	0.00636578	0.00508927	0.0140146	0.0181437	0.0107884	0.00884593	0.00439963	0.00586975
MIR569	0.0152815	0.0109413	0.00794557	0.0137981	0.00787489	0.165707	0.00460414	0.00627078	0.0304635	0.0475131	0.0133695	0.0605014	0.0604766	0.298045	0.020075	0.0158244	0.0382815	0.0071781	0.009023	0.00714072	0.0115311	0.0146457	0.00945611	0.0665026	0.0190945	0.0201725	0.0104072	0.113126	0.110044	0.0341498	0.126201	0.079243	0.136121	0.178713	0.186643	0.0425485	0.0253819	0.0439933	0.0160562	0.0839654	0.0314816	0.00885134	0.0134451	0.086974	0.207821	0.0463641	0.041799	0.136758	0.107268
MIR571	0.0152815	0.0111168	0.00535046	0.00718366	0.00468282	0.00561902	0.0053992	0.0103883	0.00765215	0.153808	0.0364064	0.0288527	0.0106078	0.022479	0.022844	0.0074161	0.00760406	0.010594	0.00547685	0.26174	0.0263489	0.010512	0.0157574	0.00408133	0.00776364	0.0148454	0.00599987	0.00570313	0.0353066	0.00765845	0.00575886	0.00627096	0.0105977	0.0186422	0.00542957	0.0274956	0.00623439	0.0236828	0.0253384	0.011747	0.0486229	0.0112917	0.0108582	0.00945623	0.0124955	0.00692552	0.0132059	0.0156349	0.0186471
MIR572	0.0152815	0.00698628	0.00621069	0.00456633	0.135754	0.00366019	0.0063044	0.00415277	0.00825301	0.00746854	0.0111856	0.00498225	0.00876225	0.00483549	0.00929614	0.00465154	0.0056617	0.126286	0.0359436	0.0190793	0.00788529	0.00589505	0.00430644	0.00853182	0.0180266	0.0425392	0.00871749	0.0158252	0.00682841	0.0289337	0.024454	0.00956558	0.00610537	0.0138279	0.0304444	0.00562063	0.0109845	0.00798495	0.00475954	0.00471332	0.00667289	0.00387787	0.0273998	0.0105865	0.00485156	0.00562537	0.00646747	0.0165296	0.00483218
MIR573	0.0152815	0.0260888	0.0140991	0.0141106	0.0091143	0.0159589	0.0147401	0.0131688	0.0159402	0.0421709	0.011843	0.287208	0.0174141	0.00857311	0.0111156	0.00858487	0.208776	0.0394841	0.0286864	0.0102581	0.00831778	0.00680633	0.0248471	0.00811425	0.00670738	0.0138979	0.0130527	0.0112844	0.0096182	0.0252895	0.00559205	0.00382707	0.00736827	0.017739	0.0234553	0.0053762	0.0113832	0.0103695	0.00557027	0.00529528	0.0287089	0.00636483	0.0915595	0.0180657	0.00528534	0.0165556	0.0836261	0.00411762	0.00507964
MIR574	0.0164642	0.029959	0.0232694	0.0150618	0.0117895	0.00726857	0.037137	0.0118704	0.0147688	0.0559898	0.0115885	0.00643264	0.00643085	0.00738388	0.00958737	0.0400033	0.00859459	0.036061	0.0182156	0.0167596	0.00808458	0.00747652	0.00661951	0.0233147	0.006212	0.00599672	0.00566398	0.00996144	0.00649173	0.00543887	0.0227852	0.00991078	0.0115603	0.0108679	0.0116895	0.0407323	0.00911951	0.0184233	0.012112	0.00980527	0.0174723	0.006281	0.0238095	0.00814092	0.00863279	0.0063235	0.0945697	0.0252783	0.00653105
MIR575	0.0152815	0.00520948	0.0252657	0.0143811	0.00524363	0.0463266	0.0107297	0.0107346	0.00653609	0.00592478	0.011415	0.00773349	0.0110094	0.00711192	0.0153216	0.0355023	0.00558351	0.00671102	0.00540732	0.00494052	0.0124375	0.00842103	0.00885263	0.0123076	0.00507009	0.03447	0.00770332	0.0229958	0.00400941	0.00674259	0.00731589	0.0143309	0.00433973	0.00702405	0.0121237	0.00865689	0.0249963	0.00658027	0.0134431	0.0311169	0.0215548	0.0121133	0.00345345	0.0144061	0.0230941	0.012384	0.00695698	0.020776	0.028912
MIR577	0.0150944	0.0060176	0.0070319	0.0642939	0.00677964	0.0241821	0.0168589	0.00935974	0.0123936	0.0774035	0.00704461	0.673873	0.00708963	0.00619614	0.00509639	0.0171209	0.0115054	0.00574535	0.056261	0.0122583	0.00900614	0.03214	0.014113	0.00637314	0.0086249	0.0107639	0.00420823	0.00780895	0.0102886	0.0084211	0.0133658	0.0323465	0.0127887	0.0127824	0.232622	0.00823279	0.0118474	0.0105733	0.00426587	0.0292883	0.00486761	0.00556013	0.00835076	0.00393587	0.00728022	0.00550753	0.009669	0.00464791	0.0146977
MIR578	0.0152815	0.0156791	0.00887597	0.00868815	0.0267757	0.0377223	0.164236	0.0344598	0.0178858	0.0101032	0.0082154	0.127767	0.0115884	0.012977	0.00615253	0.0111955	0.0124112	0.0297558	0.0112544	0.011762	0.0136411	0.00987181	0.01808	0.0110225	0.0155354	0.00792495	0.0259478	0.00686036	0.027869	0.00967686	0.0156007	0.0334281	0.0312575	0.0102682	0.0110594	0.0231988	0.0178738	0.0416733	0.00909985	0.0146998	0.0160079	0.0132481	0.0688655	0.050712	0.0262782	0.0107786	0.017347	0.00801927	0.0158749
MIR580	0.0149147	0.00606343	0.00502593	0.00505684	0.0072946	0.0122232	0.00814356	0.0102161	0.00647764	0.00811907	0.0083022	0.0119884	0.0215608	0.0163667	0.0144624	0.00477124	0.00816713	0.00481662	0.00453145	0.00727954	0.0061278	0.00441027	0.0310798	0.00914515	0.00991941	0.00649726	0.00598612	0.0183474	0.00802175	0.00858271	0.0122538	0.00949056	0.00721491	0.00725435	0.0144519	0.0125449	0.0299402	0.00537153	0.00717144	0.0711649	0.0170069	0.00464189	0.0064035	0.00408243	0.00703157	0.00612666	0.0185776	0.00433567	0.0174092
MIR581	0.0152815	0.0184716	0.0181861	0.0781705	0.0160634	0.0166737	0.0366822	0.203632	0.00578922	0.0056026	0.00904562	0.0150105	0.0179142	0.0127871	0.0098366	0.0087588	0.00737539	0.0103245	0.0183726	0.0156522	0.00791695	0.0172972	0.00604048	0.00707717	0.0461885	0.00917226	0.0107705	0.0116501	0.0147239	0.00477963	0.0159794	0.011261	0.00732235	0.00574864	0.00426852	0.0130965	0.00844302	0.0108134	0.0249017	0.0356573	0.00846272	0.00477793	0.0478054	0.00911759	0.00969444	0.00477826	0.00592734	0.06725	0.0056914
MIR582	0.0157844	0.00732906	0.0122708	0.0130004	0.00785544	0.165484	0.0179901	0.00718049	0.00756421	0.00543771	0.0220452	0.0719833	0.0143285	0.016003	0.0176724	0.00808654	0.0111718	0.00949497	0.00782318	0.00695927	0.0458851	0.0620751	0.133398	0.158464	0.432259	0.133748	0.134267	0.151179	0.167855	0.0261647	0.115515	0.132685	0.111571	0.116768	0.0735127	0.0860703	0.108923	0.0797661	0.0456183	0.0402834	0.0400234	0.0228967	0.0280189	0.0217918	0.0170752	0.0274557	0.017114	0.10732	0.104303
MIR583	0.0149147	0.00487314	0.0490583	0.0123133	0.00693344	0.0522473	0.0820406	0.0041336	0.00732078	0.00973208	0.00829039	0.00667105	0.00612281	0.00722612	0.0144714	0.0136921	0.00493701	0.00400171	0.0299738	0.00435387	0.00703513	0.0052659	0.0211648	0.00699724	0.0134668	0.00414246	0.0202802	0.0240366	0.0107681	0.00792911	0.00646247	0.0286409	0.00907484	0.00896422	0.0140522	0.00460348	0.0185736	0.0316836	0.00688137	0.00566233	0.230189	0.00493172	0.00530134	0.00660208	0.0493193	0.00560788	0.00902844	0.005459	0.00935157
MIR584	0.00592772	0.00939359	0.0371947	0.0147023	0.0107496	0.00583952	0.00785235	0.0134302	0.00719753	0.00795795	0.00688222	0.00495107	0.00434189	0.00588221	0.00600523	0.016791	0.00881953	0.00915173	0.131719	0.00918452	0.0674766	0.00716455	0.012318	0.00536521	0.00470328	0.00687964	0.0180665	0.00489214	0.0107208	0.0096563	0.00517527	0.006444	0.00956024	0.305564	0.0259925	0.00578067	0.00962782	0.00667936	0.0334516	0.0161013	0.00737955	0.0101519	0.00454881	0.0172749	0.0058674	0.0101965	0.0257012	0.0134025	0.00614632
MIR585	0.0149147	0.00471676	0.00590039	0.00797426	0.00686318	0.126526	0.0188675	0.0077755	0.00702346	0.00505871	0.0332462	0.33944	0.0128446	0.0139726	0.0055592	0.0122984	0.0486711	0.00883419	0.00623531	0.112145	0.00750517	0.0093223	0.00986266	0.0102775	0.0200076	0.1259	0.0160304	0.077865	0.0527118	0.00953822	0.00899711	0.00787545	0.00506752	0.0044752	0.0161897	0.0106559	0.0225002	0.00918948	0.0573422	0.037184	0.0045447	0.00631746	0.00833303	0.0125004	0.00952904	0.00939245	0.00524869	0.123713	0.0718754
MIR586	0.0149147	0.00898535	0.00621086	0.0151574	0.00751448	0.00385213	0.00586902	0.009896	0.0155618	0.00653076	0.0102147	0.0122645	0.00806448	0.00808511	0.00863919	0.0406688	0.00654466	0.00648744	0.00709761	0.0077344	0.00726695	0.0104372	0.0455193	0.0661794	0.0168502	0.00914024	0.011934	0.00940441	0.0048713	0.0168225	0.00965172	0.00606439	0.0112569	0.010293	0.00941665	0.00856559	0.0122369	0.00481649	0.00674162	0.0171927	0.00789156	0.00797282	0.00846784	0.0511196	0.00455314	0.0036459	0.00949241	0.00520339	0.0216297
MIR587	0.0149147	0.00872777	0.00471032	0.00607802	0.0081768	0.018177	0.00677121	0.0184145	0.0113114	0.0227784	0.0194197	0.0117027	0.0183824	0.00756755	0.0146545	0.00740766	0.0058756	0.00528912	0.0883107	0.690045	0.0126867	0.00847008	0.0205661	0.115969	0.0222111	0.0125637	0.020903	0.0435197	0.0586881	0.0245682	0.0740651	0.138832	0.116954	0.152915	0.0387376	0.0614132	0.015079	0.0875629	0.0118977	0.00950798	0.0138361	0.0250864	0.0344695	0.00766365	0.0240666	0.019899	0.0122071	0.0132352	0.0291977
MIR588	0.0152815	0.0085724	0.00618412	0.167061	0.00484945	0.0185919	0.00761027	0.011268	0.00688959	0.0178544	0.043236	0.016115	0.498906	0.0112871	0.00685988	0.00921116	0.0102852	0.00982505	0.0114329	0.00550321	0.00678082	0.0306537	0.00651035	0.00543447	0.0107591	0.0075811	0.00475098	0.00539551	0.006617	0.00740202	0.00581383	0.00867479	0.00500131	0.0335609	0.00565581	0.00733802	0.0247994	0.0285933	0.00606116	0.00565772	0.00730871	0.00954059	0.0110271	0.00677122	0.00830779	0.0101365	0.0133339	0.0256162	0.020636
MIR589	0.0108036	0.106084	0.0292531	0.259885	0.0151849	0.0137182	0.129696	0.243191	0.0469954	0.0539679	0.065676	0.0798746	0.0634711	0.11211	0.13541	0.0843309	0.0594617	0.0471314	0.0453416	0.0673745	0.0496954	0.0556552	0.0134629	0.0234297	0.00901033	0.010488	0.00570072	0.015683	0.00927679	0.00745683	0.00939353	0.00810257	0.00898766	0.0163607	0.01677	0.0193091	0.00762256	0.0237643	0.00639017	0.0233488	0.0271056	0.0340931	0.020692	0.00604836	0.00712661	0.00669282	0.0255862	0.0178921	0.0189168
MIR590	0.0157844	0.0131239	0.0221129	0.012705	0.160616	0.0103206	0.0148175	0.0185918	0.0248089	0.0136085	0.00562424	0.00932431	0.0419083	0.00861357	0.0177908	0.00592604	0.00955665	0.00792314	0.0352224	0.0133084	0.0154799	0.00925246	0.0073004	0.0572279	0.0729902	0.00857491	0.0170147	0.148069	0.199321	0.00882782	0.0301561	0.16148	0.00828209	0.0205398	0.00952477	0.0297719	0.0125622	0.00662542	0.00875297	0.0608602	0.00658308	0.0129375	0.00852254	0.0338784	0.0299598	0.00807638	0.0245333	0.00824887	0.0105294
MIR591	0.0152815	0.0178384	0.0114838	0.00894009	0.0067489	0.010968	0.00781173	0.0337721	0.0109354	0.00799302	0.0041688	0.0331472	0.00617002	0.00980612	0.00412081	0.0432326	0.00735742	0.00621167	0.00451402	0.0374362	0.215721	0.267125	0.00897418	0.0147753	0.00938172	0.014898	0.0122425	0.0112908	0.00562818	0.0108901	0.00981096	0.00804872	0.00424134	0.0458018	0.00701364	0.0160062	0.0222726	0.0040911	0.0106352	0.0118972	0.00475463	0.00715762	0.00561448	0.00574447	0.0076174	0.00745633	0.00744738	0.00879558	0.00665168
MIR593	0.0108036	0.0063598	0.00671759	0.00563532	0.0804993	0.0140423	0.0434601	0.0127628	0.00794387	0.00836194	0.0237312	0.00861258	0.00681822	0.00670046	0.0144073	0.0536196	0.00943105	0.00461675	0.00693975	0.00578887	0.0156269	0.00795978	0.00804994	0.0088893	0.00776862	0.00666861	0.0200002	0.00744014	0.00729444	0.107782	0.00487727	0.014664	0.015803	0.0316167	0.0155822	0.00615115	0.00711905	0.00871993	0.0209807	0.0111492	0.0107633	0.0657858	0.016037	0.00807681	0.00605951	0.00593827	0.0251928	0.005769	0.00895751
MIR595	0.0152815	0.00590367	0.00798185	0.00853764	0.00504995	0.0390118	0.00471366	0.00875674	0.0106849	0.0110908	0.0146335	0.01478	0.0054375	0.00477996	0.0166831	0.107096	0.0356899	0.00488014	0.00583399	0.00977055	0.00588236	0.0042593	0.0082876	0.00867604	0.017266	0.00683985	0.0105137	0.00541392	0.00413141	0.0101199	0.00665649	0.00609134	0.0374358	0.019267	0.0285092	0.024195	0.00565712	0.00586158	0.00749008	0.00601426	0.00464812	0.0114363	0.0101121	0.00530223	0.00967532	0.00449146	0.00878391	0.00657374	0.00988516
MIR596	0.0152815	0.0187511	0.119778	0.00598055	0.00575283	0.00665174	0.0121395	0.00955377	0.0120578	0.021962	0.0421816	0.00825131	0.00686234	0.0190705	0.00758421	0.00797449	0.00853595	0.0481227	0.0141581	0.0048033	0.00890277	0.00979018	0.00548932	0.00734595	0.0191559	0.0107484	0.00501515	0.0108491	0.00388861	0.006974	0.0069462	0.00790689	0.00638824	0.00473107	0.386924	0.0230324	0.0198737	0.00692919	0.134453	0.0178978	0.0134262	0.0476611	0.00623999	0.0516211	0.00466747	0.00818837	0.00792123	0.0147095	0.00561353
MIR597	0.0152815	0.0127205	0.0164173	0.0238913	0.0290317	0.0154611	0.00948768	0.0152492	0.0104209	0.00711587	0.00427687	0.00469215	0.00944696	0.00598452	0.00694505	0.00619023	0.0123976	0.00412112	0.00476873	0.00953013	0.00551811	0.0302513	0.00672659	0.00970733	0.00498077	0.00544455	0.00671099	0.00397671	0.00902559	0.00660165	0.0191673	0.0101506	0.005439	0.0083236	0.0070215	0.0199018	0.0113851	0.0072586	0.00728017	0.00718749		0.0121754	0.0400292	0.00541491	0.00469924	0.00451133	0.0057064	0.014561	0.00567163
MIR598	0.0152815	0.0058893	0.00535891	0.00469207	0.217383	0.0155428	0.00650359	0.00751466	0.0830071	0.011905	0.00835108	0.00852889	0.00685811	0.0698445	0.0105131	0.00463215	0.00518815	0.00392624	0.00542387	0.00537243	0.0250663	0.00710798	0.00504259	0.00364113	0.00705082	0.0204978	0.00983103	0.00746232	0.0108235	0.0151931	0.0139148	0.0117701	0.00625267	0.00640673	0.0108135	0.0119391	0.0191034	0.0101481	0.00566033	0.0123213	0.00698665	0.0169718	0.00537358	0.0160883	0.0103307	0.00619042	0.0130414	0.00686259	0.114731
MIR599	0.0152815	0.0212548	0.154698	0.00693427	0.00794276	0.00708569	0.0421247	0.00574636	0.00681113	0.00456625	0.0260898	0.0360272	0.0572771	0.00700462	0.00912741	0.00543369	0.054855	0.00556625	0.0559038	0.00888657	0.00648928	0.0101633	0.00618935	0.00897451	0.00849142	0.0055095	0.00716305	0.00848276	0.0109936	0.0111084	0.00555668	0.00823855	0.00663087	0.0302978	0.00465944	0.0163561	0.00917169	0.00859196	0.0072142	0.00815625	0.0580966	0.00595795	0.00861577	0.00683672	0.00648844	0.00701097	0.0113561	0.00506861	0.0048691
MIR600	0.0152815	0.0107357	0.017752	0.0195303	0.0097004	0.0754588	0.00755008	0.00677968	0.0286121	0.0147816	0.00762	0.0345012	0.00930401	0.00489506	0.0042925	0.00565071	0.00799985	0.00633083	0.0188945	0.00643667	0.010331	0.0112419	0.00569234	0.156309	0.0148872	0.0109197	0.0360171	0.00888407	0.00826487	0.0236804	0.00592913	0.0491663	0.0129231	0.00502075	0.00601347	0.00880764	0.0115327	0.00490262	0.0198943	0.0234297	0.00706748	0.0109944	0.00410612	0.0134027	0.00927529	0.0128871	0.0212908	0.00485647	0.00679171
MIR601	0.0152815	0.0113117	0.153913	0.0166626	0.0100792	0.00567709	0.334581	0.00573528	0.00874699	0.0141964	0.00360613	0.00531696	0.446185	0.00843268	0.00407309	0.00416814	0.0052916	0.00462812	0.00541871	0.00682684	0.0503043	0.00516601	0.00754336	0.00559261	0.0056474	0.0046933	0.0105496	0.023629	0.00738815	0.0109614	0.00586515	0.00500177	0.00563311	0.0713314	0.0125147	0.0605375	0.0083157	0.00496009	0.00449942		0.00437953	0.00775027	0.0153986	0.0107487	0.0212374	0.12107	0.00620969	0.0150112	0.00878197
MIR604	0.0152815	0.00683562	0.00514305	0.0141403	0.00532756	0.0134937	0.0064345	0.0324639	0.0120711	0.00892758	0.028555	0.00711182	0.00729704	0.0123788	0.00639719	0.00788046	0.00500497	0.0084199	0.00618705	0.599309	0.0413771	0.00499602	0.0141293	0.0156485	0.0214036	0.043556	0.0311959	0.0534304	0.00740946	0.00755344	0.0228177	0.0224694	0.0220454	0.234505	0.0246047	0.0202779	0.0314408	0.0317804	0.0568714	0.154897	0.013788	0.0388013	0.0295819	0.0150056	0.0115192	0.012621	0.0203597	0.0503247	0.0360879
MIR606	0.0149147	0.0160026	0.0109153	0.00792615	0.00683875	0.00758471	0.0236117	0.00788243	0.0115642	0.0926721	0.00898525	0.00474794	0.00506684	0.00517539	0.00591651	0.00913352	0.0081589	0.00951289	0.0102686	0.0105871	0.181974	0.0115187	0.00619581	0.0102721	0.0087837	0.00812238	0.00909112	0.0151827	0.00634185	0.0081183	0.00568009	0.00654617	0.00525424	0.0136261	0.0113034	0.00839969	0.00606123	0.00895892	0.00792359	0.0112827	0.0404647	0.00782942	0.0210272	0.00453989	0.00358453	0.0176608	0.0146713	0.00615595	0.0248263
MIR607	0.0149147	0.0216639	0.0142967	0.0289767	0.0193067	0.0136823	0.016274	0.0291755	0.00979936	0.00646965	0.00780993	0.00831376	0.0113343	0.0238472	0.00842274	0.0202925	0.0126709	0.0177712	0.0120805	0.54488	0.67806	0.0158038	0.00733647	0.0063129	0.00886894	0.0131494	0.00595007	0.00748025	0.0231575	0.00770107	0.0201573	0.0133732	0.017978	0.0118773	0.00657165	0.00955963	0.00632276	0.00416094	0.00427775	0.00818261	0.00505289	0.00578236	0.00639961	0.0138594	0.0125278	0.010315	0.0984371	0.014214	0.221607
MIR608	0.0152815	0.0320348	0.00631605	0.016687	0.00626874	0.00972472	0.0134202	0.0439134	0.0206323	0.658203	0.0588739	0.0260159	0.054705	0.0206025	0.00777403	0.0190813	0.0232103	0.0308293	0.02487	0.00648352	0.0109133	0.00740328	0.0239588	0.0160617	0.00684009	0.0073719	0.0118379	0.00920189	0.0156512	0.00525946	0.0115142	0.00584381	0.00792389	0.0125251	0.00871224	0.0277556	0.0230897	0.00444315	0.0127406	0.135812	0.00773801	0.0272594	0.0243808	0.00752528	0.0313595	0.00719517	0.038613	0.0386902	0.0123612
MIR610	0.0149147	0.00550705	0.233704	0.0109904	0.00705704	0.00928647	0.00629516	0.0267	0.122172	0.00869105	0.00957641	0.0124575	0.00409382	0.0046941	0.00526852	0.0485179	0.00642134	0.00446207	0.00658545	0.00713014	0.00521024	0.0205229	0.00827152	0.00666194	0.0685106	0.0187047	0.0135653	0.00797619	0.0170179	0.0084487	0.00517758	0.018978	0.00619056	0.0134406	0.0159384	0.00831293	0.0184343	0.00734524	0.00696054	0.0380655	0.0279312	0.00686942	0.11546	0.00753406	0.0107886	0.0392737	0.0102904	0.0186401	0.00916399
MIR611	0.0152815	0.00873074	0.00809804	0.00799787	0.00808717	0.0119797	0.00902673	0.0231549	0.00555681	0.118035	0.00860277	0.00427004	0.00612738	0.0138297	0.107264	0.0162554	0.109943	0.00651941	0.408913	0.113772	0.00574652	0.00607047	0.0155819	0.0100284	0.00754049	0.00656022	0.00673679	0.0206716	0.0202159	0.0313515	0.0163344	0.009451	0.0257877	0.0189347	0.0091121	0.00904375	0.0461261	0.00999538	0.0336117	0.00641571	0.00907082	0.0092989	0.0165622	0.0179655	0.00518616	0.107664	0.00587377	0.0144904	0.0053126
MIR612	0.0152815	0.0151267	0.0146844	0.0171893	0.0193008	0.0606836	0.0146697	0.0165326	0.0212687	0.0071595	0.00435859	0.0420215	0.00562101	0.00661647	0.00682021	0.251279	0.00707008	0.00459549	0.00545435	0.0183447	0.00663316	0.00663932	0.0179573	0.0211931	0.0052403	0.00381253	0.101321	0.0241971	0.00747796	0.00900453	0.140893	0.00671954	0.00671396	0.0166973	0.0250297	0.0142542	0.00708904	0.00592047	0.00726162	0.00630053	0.0181719	0.00383425	0.00840938			0.00592718	0.0060922	0.00465074	0.00788197
MIR613	0.0152815	0.00633322	0.00617511	0.00513643	0.0245952	0.0158555	0.00610366	0.0311318	0.00479695	0.0296942	0.0110848	0.0121389	0.0145823	0.0149977	0.0133783	0.00564504	0.00504398	0.00546976	0.00499858	0.058269	0.00636302	0.0053919	0.0046399	0.0128247	0.0041263	0.00953793	0.00907342	0.0128693	0.0113411	0.0172186	0.0163585	0.022396	0.00694724	0.00504794	0.0079034	0.00537619	0.00476859	0.00828976	0.00485613	0.0316667	0.00455174	0.00625332	0.0309147	0.00539517	0.0108385	0.00612612	0.137032	0.00549442	0.00482913
MIR614	0.0152815	0.0186014	0.0832697	0.00820629	0.004492	0.00873405	0.00792692	0.0139401	0.00950934	0.00978851	0.313102	0.0503051	0.00594354	0.00936241	0.00454439	0.0191263	0.00586134	0.0117903	0.00659811	0.00704712	0.00716531	0.0442364	0.0214253	0.00651256	0.00542761	0.0404317	0.0308968	0.00831136	0.0183517	0.004419	0.00728339	0.00771423	0.151631	0.0313552	0.0174328	0.0134312	0.111846	0.00565394	0.0210874	0.00666197	0.00553692	0.0115061	0.0330973	0.00571259	0.0494032	0.0184997	0.0113048	0.114548	0.082648
MIR615	0.0157844	0.0165197	0.00868864	0.00650623	0.0273664	0.0284021	0.0236899	0.149469	0.0120556	0.00921159	0.00563205	0.0145861	0.00798239	0.00753666	0.0121626	0.00989067	0.0542177	0.0797456	0.0109821	0.114285	0.0282204	0.0154133	0.0343283	0.0138002	0.0226485	0.055441	0.00706805	0.00972062	0.00763499	0.0629082	0.0168516	0.016322	0.00647869	0.00596049	0.0238671	0.00501352	0.0202961	0.00484089	0.00788231	0.00536493	0.0057559	0.0247907	0.00716684	0.00566353	0.00540629	0.0267725	0.00700852	0.0169683	0.0665277
MIR618	0.0152815	0.0124004	0.00726919	0.00584202	0.0329654	0.00595516	0.0103612	0.0066365	0.0044123	0.00818781	0.00588887	0.00666416	0.00900211	0.020277	0.0336705	0.00536118	0.0618609	0.0202101	0.127499	0.0950308	0.00663655	0.00476069	0.0202874	0.035337	0.00854819	0.00626753	0.0178354	0.0685794	0.0410907	0.01671	0.00879771	0.0111518	0.0394023	0.0159199	0.00667581	0.00608435	0.00776656	0.0186904	0.0111963	0.0037822	0.0046798	0.116865	0.00893256	0.00631594	0.117202	0.0115678	0.00656938	0.0128031	0.0197262
MIR619	0.0152815	0.0403767	0.0294504	0.00872788	0.00635752	0.0108774	0.0129457	0.00739086	0.00883605	0.032522	0.00795105	0.012176	0.00560567	0.0112484	0.00981173	0.00814347	0.0110312	0.0111201	0.00761454	0.253211	0.00909937	0.00960718	0.0057818	0.00876138	0.0273058	0.0103226	0.00487429	0.0051037	0.0119843	0.00602283	0.017179	0.00959549	0.011491	0.00845787	0.0322635	0.0238043	0.0111106	0.0117512	0.125765	0.00936427	0.00746983	0.00800653	0.00571435	0.0295839	0.00335441	0.0289313	0.0565138	0.0171125	0.00642771
MIR620	0.0149147	0.00756998	0.00646696	0.00519487	0.0168268	0.0125003	0.0076348	0.0108334	0.0255316	0.0175731	0.00848055	0.0410538	0.0653068	0.0408504	0.0158608	0.00625975	0.012246	0.0183311	0.015608	0.00583903	0.00856419	0.0134942	0.0108395	0.300937	0.0273351	0.00647589	0.00661659	0.00408762	0.00532322	0.0070075	0.0075419	0.00373034	0.0284421	0.010504	0.00740576	0.0248256	0.0079859	0.00428985	0.0113835	0.00583563	0.00767564	0.00712756	0.00884872	0.0329042	0.00861869	0.00599587	0.0401034	0.00434477	0.00481815
MIR621	0.0152815	0.0140533	0.0159994	0.013866	0.0627293	0.00982002	0.014612	0.00786092	0.00605731	0.00603822	0.00503151	0.0092655	0.0100329	0.0145042	0.150385	0.0133713	0.0477086	0.0126432	0.00484221	0.0120178	0.00509896	0.00415084	0.00733538	0.00630549	0.0182183	0.00796562	0.0236233	0.00641612	0.597405	0.00441863	0.0119563	0.00605838	0.00681754	0.00507114	0.00942826	0.00453141	0.0120319	0.00454572	0.0207126	0.00723576	0.00605744	0.00776628	0.00936443	0.00746153	0.0537765	0.0182218	0.0322989	0.00596563	0.00489064
MIR622	0.0152815	0.00575784	0.0174497	0.00754514	0.0449337	0.116477	0.0161528	0.00599999	0.0131928	0.00494875	0.0353612	0.00945057	0.0789033	0.0122171	0.0570669	0.0108152	0.00446419	0.00740017	0.0955411	0.00473301	0.00720962	0.0578455	0.128557	0.00783755	0.0070274	0.00887922	0.0116542	0.0106068	0.00669448	0.010143	0.00659824	0.0353159	0.0102313	0.0333914	0.00765508	0.00491667	0.00606368	0.00741637	0.0215648	0.0656347	0.0168087	0.265836	0.00546406	0.0104154	0.0156037	0.011503	0.00851188	0.00389892	0.00511164
MIR623	0.0152815	0.0271853	0.66241	0.0161737	0.0127129	0.0102062	0.0199787	0.019009	0.0243468	0.00981162	0.0150314	0.00940847	0.00748815	0.0946244	0.00970108	0.0127888	0.0123165	0.0667628	0.012236	0.0184445	0.0108553	0.0121702	0.0141503	0.00677953	0.00430827	0.0152061	0.00659149	0.00671562	0.0169285	0.00682447	0.00639853	0.00623469	0.00598637	0.0160454	0.00667463	0.00690239	0.0083447	0.0214043	0.00674906	0.00989423	0.0113957	0.00634533	0.00442758	0.00657048	0.0198299	0.00874878	0.0569508	0.00781937	0.00691929
MIR624	0.0108036	0.0267941	0.0159611	0.0304152	0.011576	0.0102561	0.0169885	0.00759512	0.0823843	0.0055691	0.0208149	0.0109067	0.0121154	0.00898961	0.0161385	0.114389	0.304136	0.0590372	0.00533213	0.144992	0.064	0.0139331	0.0136549	0.0153429	0.10698	0.014069	0.0451367	0.0299461	0.00750542	0.0294217	0.032912	0.0226504	0.0200826	0.0180023	0.0253922	0.0251873	0.0111051	0.0200529	0.0210735	0.0796779	0.0222754	0.00790151	0.13492	0.00854579	0.00858721	0.00686632	0.00889628	0.0497222	0.00687928
MIR625	0.010702	0.0606018	0.029017	0.0524824	0.0408641	0.00743063	0.0531093	0.131794	0.0151767	0.0366113	0.0123523	0.0338502	0.123584	0.0154829	0.0285396	0.0257313	0.0352045	0.0277648	0.0407596	0.0273492	0.309056	0.031891	0.0454289	0.122945	0.0219909	0.00853959	0.0138576	0.0284588	0.0102334	0.0178724	0.0064168	0.0100158	0.0107961	0.00453235	0.00786257	0.00724387	0.00927117	0.0117492	0.0689457	0.0339685	0.0693843	0.0163703	0.027431	0.0364268	0.0552464	0.00564628	0.00935255	0.0145476	0.118158
MIR626	0.0152815	0.0117596	0.0672071	0.0144999	0.0188309	0.0328922	0.0133773	0.0189124	0.0304651	0.0194063	0.00783691	0.0187922	0.00463203	0.0489446	0.00647744	0.00848584	0.00747645	0.0102578	0.00741027	0.00688107	0.00649307	0.00758845	0.0177229	0.00421705	0.0397546	0.0256824	0.0346091	0.00663747	0.0220404	0.0156933	0.0115332	0.0180325	0.0374011	0.0084539	0.0557704	0.01636	0.0361992	0.0110735	0.01381	0.261954	0.011019	0.0133993	0.00969417	0.0179723	0.0398061	0.0240851	0.0404056	0.100337	0.0214484
MIR627	0.0149147	0.00677302	0.0105307	0.00782447	0.0178083	0.00869553	0.0134235	0.0368882	0.0202835	0.0062244	0.00462704	0.00985383	0.0085378	0.00448112	0.0111272	0.0211966	0.00338798	0.00366875	0.0056311	0.00514825	0.0104918	0.0154483	0.00571636	0.00616069	0.0181447	0.0251952	0.0153976	0.00989303	0.0126875	0.0158664	0.00597343	0.00685129	0.0170059	0.00709157	0.00952102	0.154539	0.0159834	0.00996663	0.0128796	0.00530829	0.0606826	0.00688851	0.0250803	0.0062219	0.120919	0.137303	0.00405684	0.00619175	0.00567266
MIR629	0.0111361	0.0300277	0.0194485	0.0248939	0.00971414	0.015482	0.0217494	0.0394237	0.0248764	0.042906	0.00960455	0.0820298	0.0111546	0.0225914	0.00836327	0.0184764	0.0225203	0.0290755	0.022946	0.0214258	0.115092	0.0990747	0.00734637	0.0352474	0.0203517	0.0178226	0.0272116	0.0474903	0.0061304	0.00724807	0.017464	0.0253495	0.119016	0.0234141	0.0282	0.0255033	0.0155803	0.0139371	0.0170053	0.0102385	0.00738979	0.0162652	0.00948648	0.022256	0.0203698	0.0245745	0.0116579	0.0578001	0.0307727
MIR631	0.0149147	0.00698043	0.0045162	0.133666	0.00621546	0.012011	0.00473156	0.00435204	0.0131634	0.0287595	0.00832743	0.0253804	0.0519578	0.0299607	0.010805	0.00813601	0.00609077	0.00764532	0.00624828	0.0107081	0.0106315	0.0103655	0.0109043	0.0103328	0.0126006	0.00679899	0.00778878	0.0053739	0.00695137	0.00672071	0.00942905	0.00523035	0.00848811	0.00810266	0.0234472	0.00445145	0.00665585	0.00480503	0.0262719	0.0106989	0.0115754	0.0102035	0.028724	0.113851	0.0105317	0.00750516	0.0185127	0.00539177	0.00712609
MIR632	0.0152815	0.00969654	0.00868385	0.0110875	0.0659455	0.0297837	0.0179717	0.00763067	0.0108918	0.00727048	0.00471613	0.00639163	0.00874274	0.020096	0.297969	0.0162613	0.00702195	0.0253307	0.00707404	0.00607133	0.0113925	0.00720895	0.0132426	0.00623957	0.00743299	0.0161241	0.00784348	0.0240701	0.00564476	0.0511258	0.00685501	0.00598667	0.00527304	0.00565754	0.013072	0.0101002	0.00976629	0.00895184	0.0044924	0.00412026	0.00694942	0.0048817	0.0432899	0.00747142	0.0138363	0.0047311	0.00588833	0.0120539	0.00734837
MIR633	0.0152815	0.00446414	0.00472724	0.00748207	0.00456788	0.0124309	0.0108615	0.00579567	0.00443884	0.00395919	0.0109148	0.00788902	0.00683902	0.00970473	0.0105858	0.0140897	0.00841032	0.0164978	0.00747183	0.00915265	0.00614629	0.0148116	0.0137633	0.0128055	0.020339	0.0155434	0.0147582	0.00926382	0.0117069	0.00937335	0.0182068	0.0449701	0.0309188	0.0300906	0.0134769	0.0471171	0.0312517	0.0351534	0.0178098	0.0658005	0.0153892	0.0100387	0.0172964	0.010644	0.0160506	0.00964007	0.0141164	0.0122632	0.0496644
MIR634	0.0152815	0.0261605	0.00694513	0.0177203	0.00624111	0.188098	0.0103845	0.0404364	0.0255211	0.029514	0.048801	0.0341491	0.0466112	0.02523	0.012964	0.0166011	0.0254184	0.0258664	0.0100167	0.49282	0.0372992	0.0338094	0.0464415	0.171796	0.0402238	0.025895	0.0464425	0.199313	0.0920539	0.0230098	0.183239	0.0681705	0.0532099	0.0843382	0.139411	0.0301961	0.0267127	0.0669156	0.0230663	0.036182	0.0340005	0.0383578	0.0478439	0.0437321	0.0262447	0.0213589	0.0707084	0.0745394	0.0419711
MIR636	0.0152815	0.0587206	0.0137612	0.127266	0.00608197	0.00583599	0.032331	0.0830134	0.0121904	0.02999	0.0082943	0.015022	0.00784544	0.0198143	0.0168609	0.0352086	0.0276714	0.028075	0.0338341	0.0350828	0.0250692	0.0283476	0.00715019	0.00514924	0.00449754	0.00515189	0.00725618	0.0229421	0.0101512	0.00565904		0.00576273	0.0203309	0.00808668	0.199338	0.00512826	0.00576605	0.00768833	0.0121121	0.00722833	0.00636988	0.145033	0.0119132	0.485762	0.00582698	0.0229106	0.0345998	0.00660028	0.00391419
MIR637	0.0152815	0.0052898	0.0153849	0.00618919	0.141835	0.0189304	0.0052047	0.00567477	0.0120629	0.717319	0.00617659	0.0073443	0.0155149	0.00788872	0.0101681	0.00596941	0.00883337	0.0160657	0.0290685	0.00495068	0.00613356	0.138971	0.00650664	0.00833335	0.00874954	0.00782729	0.007246	0.00650789	0.0285267	0.0176583	0.0408716	0.0301689	0.015381	0.0109386	0.00707637	0.00496576	0.00460594	0.013889	0.0126379	0.00617662	0.13949	0.00530863	0.262449	0.00640541	0.036978	0.00622109	0.00945494	0.00785829	0.0348777
MIR638	0.0156795	0.0538827	0.161272	0.0864163	0.00787347	0.15379	0.76968	0.0766678	0.0548879	0.100392	0.162446	0.022675	0.0206787	0.0308206	0.00790113	0.0161656	0.0650451	0.0334835	0.0481703	0.0157724	0.0154397	0.0204825	0.00831119	0.00840354	0.0093814	0.00994079	0.00457337	0.104597	0.00521115	0.0170235	0.0959886	0.290013	0.0338507	0.0140103	0.0429113	0.0169313	0.0185508	0.00880953	0.0597491	0.0166553	0.163673	0.0104805	0.0181195	0.018977	0.0148647	0.0157294	0.173696	0.0203277	0.0221605
MIR639	0.0152815	0.0291021	0.0144605	0.0136474	0.0263318	0.00669332	0.0535249	0.00551224	0.014051	0.0225732	0.041481	0.0217503	0.0206969	0.0124958	0.00756989	0.00946701	0.00523289	0.00925641	0.0122291	0.00444159	0.025763	0.0110877	0.00702861	0.015059	0.00602705	0.0111985	0.0415098	0.00533851	0.00735849	0.18234	0.00566276	0.0438027	0.0138651	0.00678567	0.006618	0.0313897	0.010158	0.00413879	0.0672025	0.0908957	0.00767655	0.0125654	0.0319292	0.0170293	0.0219132	0.0113664	0.0106964	0.00518382	0.00950828
MIR640	0.0152815	0.00574224	0.00633647	0.0168875	0.00677945	0.101817	0.00641571	0.412809	0.00546741	0.0114079	0.00684221	0.0105797	0.0063943	0.0261679	0.00460952	0.00777129	0.00487266	0.0118818	0.00485138	0.00470935	0.0137487	0.00516193	0.22504	0.161566	0.114074	0.187756	0.179851	0.0556646	0.171013	0.0236501	0.0692888	0.149509	0.101961	0.124241	0.137977	0.102137	0.120046	0.1684	0.052552	0.0237907	0.019204	0.0239563	0.0528354	0.02758	0.0326106	0.0180827	0.0224385	0.0562941	0.0359113
MIR643	0.0152815	0.00523837	0.0206647	0.00597909	0.227921	0.00634688	0.010211	0.00484	0.00485193	0.00474728	0.0422897	0.0110296	0.00759631	0.017141	0.00659311	0.0063804	0.256098	0.0049627	0.00608145	0.00517812	0.00718193	0.00449906	0.00657898	0.0105158	0.00529555	0.00585336	0.0155246	0.00708788	0.0126169	0.0459953	0.00839569	0.00698094	0.00556991	0.0187875	0.00709391	0.00850753	0.00877398	0.01073	0.0423369	0.0128931	0.023273	0.0146968	0.0785056	0.00473608	0.012065	0.00887915	0.00577077	0.0106276	0.0191183
MIR644	0.00592772	0.00584173	0.00693565	0.0114878	0.00975533	0.0147804	0.0109612	0.0154882	0.0410137	0.00678618	0.00350444	0.00587272	0.00711915	0.00468578	0.00561709	0.0159659	0.117976	0.00561808	0.00516951	0.0150245	0.007157	0.00994591	0.0152295	0.036304	0.0270709	0.0106961	0.00912109	0.0402283	0.0129074	0.0157217	0.0680056	0.174641	0.0509934	0.0632617	0.0135539	0.0342526	0.0369817	0.0167004	0.0130667	0.012476	0.0137151	0.0109764	0.0119152	0.00902061	0.0120409	0.0140261	0.0124302	0.0115561	0.0144586
MIR647	0.0152815	0.0053924	0.0106504	0.00586004	0.00598736	0.005634	0.0108896	0.00996089	0.00611396	0.00569878	0.00545821	0.00741734	0.115421	0.0129939	0.00456717	0.0201948	0.00726808	0.00439792	0.00603377	0.0403264	0.00663159	0.00529144	0.0492168	0.00727034	0.0079078	0.0062048	0.00808884	0.0290901	0.00523495	0.00707843	0.00491886	0.0118495	0.00889313	0.0116346	0.0336096	0.0115849	0.00541279	0.00696313	0.00467385	0.00792072	0.0384179	0.0108026	0.194912	0.00689106	0.00490196	0.0224324	0.00518038	0.00933025	0.0127966
MIR648	0.0152815	0.0278644	0.0116459	0.038609	0.0118537	0.0226721	0.0423627	0.0140738	0.0475397	0.0281833	0.0101937	0.0225217	0.0234818	0.0470297	0.366042	0.00957114	0.0124193	0.0195094	0.0196622	0.0142429	0.0111402	0.139175	0.0987361	0.0434225	0.00694354	0.0111955	0.00869402	0.0205369	0.00706968	0.00599686	0.00985563	0.00745077	0.00833094	0.0120711	0.0251779	0.0226166	0.0232468	0.00775693	0.00721834	0.0912719	0.00465915	0.00427349	0.00454182	0.0240795	0.0111083	0.0048381	0.117858	0.0239857	0.0100312
MIR650	0.0152815	0.00555981	0.00688794	0.00526942	0.0311657	0.00837139	0.00959408	0.00833539	0.00945614	0.00501226	0.00614155	0.0051079	0.00414846	0.00705724	0.0103342	0.0053059	0.00420443	0.0104454	0.0193577	0.0427492	0.00357811	0.00538092	0.0199631	0.00516415	0.00638638	0.0144054	0.0170985	0.014124	0.0114038	0.11228	0.00857095	0.00636465	0.0114424	0.0202906	0.00596092	0.0354982	0.00819084	0.0282475	0.00784972	0.0106358	0.0194566	0.00668747	0.00585804	0.0505361	0.00447134	0.0348304	0.00583301	0.00623653	0.00754702
MIR651	0.0152815	0.00668437	0.00614906	0.0142432	0.0183256	0.0227279	0.0122474	0.00866989	0.012091	0.00927043	0.00688165	0.0105712	0.00877195	0.0121739	0.0111596	0.0215612	0.00776429	0.00573519	0.00774909	0.00694553	0.0433692	0.0070594	0.040744	0.0128201	0.0234422	0.00938741	0.00772212	0.0181386	0.00860132	0.0121897	0.00683563	0.011795	0.021447	0.00698814	0.0379751	0.0485078	0.00701757	0.0263271	0.0125158	0.00614402	0.0443493	0.0138877	0.0418215	0.00520776	0.0115338	0.00958029	0.0202082	0.00720483	0.0196822
MIR652	0.00592772	0.0362481	0.0171786	0.00640747	0.00422802	0.00402335	0.00888348	0.0137284	0.013567	0.0341615	0.0293236	0.042585	0.00910517	0.033749	0.00868345	0.00592822	0.00576051	0.0140282	0.0137836	0.024288	0.0106902	0.0111865	0.077733	0.00566527	0.00573167	0.00556704	0.00461075	0.00481599	0.00975666	0.00683416	0.00645384	0.00515105	0.0144356	0.0203545	0.0192908	0.0194325	0.00633419	0.00479513	0.0526453	0.0155401	0.00605109	0.00966237	0.00408193	0.0148353	0.0104452	0.00425963	0.00992942	0.00433853	0.0166929
MIR653	0.0150944	0.0195593	0.014246	0.00912637	0.0092272	0.00615279	0.0248395	0.0065053	0.0108989	0.00762215	0.00658063	0.153579	0.00591936	0.00411726	0.00764798	0.00572494	0.00871304	0.00878135	0.019306	0.0145258	0.0111543	0.00737015	0.0630653	0.00784285	0.0408403	0.00915984	0.00837999	0.0104131	0.00580473	0.0399253	0.00469086	0.0122989	0.0218593	0.0327366	0.0114186	0.0287597	0.00644675	0.0110308	0.00568583	0.00668505	0.00531332	0.00786002	0.0131007	0.0430861	0.015191	0.00540962	0.0605427	0.00607835	0.0102012
MIR654	0.0157844	0.00837194	0.00604439	0.0366187	0.0081625	0.0146785	0.0045398	0.0203813	0.00697886	0.013806	0.018959	0.0654227	0.0171429	0.0229761	0.0235422	0.00667822	0.0145394	0.00670138	0.0056679	0.0943655	0.00770763	0.0238252	0.00563988	0.0165662	0.0142694	0.0235236	0.00973101	0.00702612	0.013701	0.00932603	0.00742309	0.0176888	0.010464	0.0234007	0.0114954	0.00982888	0.023986	0.00848744	0.025504	0.00774601	0.0133374	0.0187079	0.0052488	0.00605512	0.103529	0.00743303	0.0244525	0.00770538	0.0104198
MIR655	0.0152815	0.00862359	0.0204795	0.0175587	0.0115742	0.00452972	0.0363474	0.0143981	0.00839167	0.00417999	0.00678409	0.0123857	0.0432548	0.0203748	0.00652246	0.00748466	0.00775903	0.010652	0.00711885	0.0104742	0.013754	0.0116058	0.00598814	0.0242375	0.007582	0.220181	0.0114766	0.0137479	0.0110168	0.00595628	0.00802703	0.0144777	0.00728222	0.00650359	0.00772934	0.0135178	0.00989783	0.0206558	0.00885619	0.00412821	0.0104573	0.114122	0.00790055	0.00561214	0.00588553	0.0108089	0.00392491	0.00713459	0.00814682
MIR657	0.0152815	0.0118901	0.0237709	0.0283076	0.0171488	0.00735535	0.0542283	0.0822294	0.0503307	0.0112642	0.0565232	0.0231205	0.0320818	0.0287799	0.0218875	0.0229962	0.0475528	0.0363506	0.0296444	0.0341707	0.0239733	0.0369684	0.00619797	0.00680895	0.0045959	0.0617906	0.00552114	0.00713057	0.008941	0.00619493	0.0067229	0.0287197	0.0407614	0.0160138	0.0083235	0.00537025	0.0174941	0.0124378	0.0267358	0.00932303	0.0133343	0.00763801	0.0579494	0.0481244	0.00846584	0.0970018	0.0108849	0.326246	0.00739118
MIR660	0.00592772	0.0764562	0.0521429	0.130609	0.0185541	0.00485834	0.143769	0.315702	0.136936	0.0412143	0.0308499	0.0596825	0.0569682	0.094615	0.0329904	0.0542521	0.0676385	0.0669925	0.0679528	0.0619836	0.0542122	0.0611631	0.00815389	0.00987115	0.0133686	0.032867	0.00699318	0.0059265	0.0939331	0.00515873	0.0103247	0.00748352	0.0112469	0.0145564	0.00498634	0.00816869	0.0146546	0.00409319	0.00548711	0.0423185	0.0250025	0.00517694	0.00441567	0.0139383	0.00646086	0.0373542	0.00797707	0.0163797	0.00479377
MIR663	0.00592772	0.116523	0.00680587	0.00661518	0.0917283	0.0171085	0.00774245	0.00922861	0.00710255	0.00650668	0.00977968	0.00741542	0.00800941	0.00838421	0.00835109	0.10148	0.00754834	0.00835319	0.00907002	0.00745236	0.00712056	0.0100762	0.0256114	0.00468284	0.0101796	0.00552601	0.00616091	0.0050598	0.00614567	0.0118799	0.00611554	0.00437405	0.00949909	0.00436783	0.00551805	0.0387816	0.00938025	0.00919063	0.0134589	0.00756178	0.0074174	0.00654221	0.0104862	0.0123389	0.00814113	0.307309	0.00437248	0.0361797	0.00802369
MIR665	0.0152815	0.00589622	0.00578139	0.0133661	0.00929264	0.0244645	0.0122634	0.673671	0.00470356	0.00551448	0.00963885	0.0104195	0.00844723	0.00996665	0.0118336	0.0117895	0.0945498	0.00864167	0.00679142	0.0855623	0.0106359	0.00654131	0.0130627	0.00975387	0.00557279	0.0102241	0.00967536	0.0426338	0.00774925	0.00809208	0.0134595	0.0466008	0.00519394	0.00471372	0.262548	0.0313612	0.0193181	0.00451107	0.00631566	0.00675305	0.00599309	0.00505041	0.00577612	0.00831991	0.00559255	0.00750627	0.00647478	0.00712174	0.00507394
MIR671	0.0156795	0.0140524	0.00607605	0.00674774	0.0620029	0.00779531	0.00834303	0.0186348	0.0139714	0.00973216	0.0130886	0.0110822	0.0184769	0.00921063	0.0102119	0.0563444	0.0074773	0.00832306	0.00990079	0.0121058	0.0129714	0.00997181	0.0182075	0.00567511	0.0212693	0.00804972	0.00902614	0.0121049	0.0152828	0.00749472	0.0224996	0.0195264	0.0212487	0.0136595	0.00921277	0.0103723	0.0118593	0.0185943	0.00879569	0.0185747	0.00914808	0.00605167	0.00758453	0.00605299	0.00844797	0.0345442	0.0305252	0.00535976	0.0124736
MIR675	0.0125703	0.00759382	0.0179717	0.00846844	0.0615144	0.0117051	0.0105139	0.0334777	0.0214625	0.0130604	0.0138471	0.0270464	0.0195079	0.0270618	0.0136165	0.0135601	0.0164102	0.0137884	0.0355515	0.0320633	0.0213075	0.0137731	0.00482277	0.134824	0.0127543	0.0575192	0.0148079	0.0120922	0.0141182	0.0143679	0.00534473	0.0246778	0.0117903	0.0116798	0.00740245	0.0102583	0.00616865	0.00994052	0.00841129	0.00855472	0.0217449	0.00681534	0.0172031	0.0132965	0.0170314	0.0621221	0.0127886	0.00515973	0.0127071
MIR708	0.0108036	0.00710933	0.00691015	0.039271	0.00615272	0.0165324	0.00607977	0.0114878	0.00941109	0.290682	0.404655	0.00573082	0.00554743	0.00645422	0.0284254	0.00470377	0.00956851	0.00599025	0.00558604	0.00615433	0.00684328	0.00906371	0.0119361	0.0304426	0.00571745	0.0127926	0.0119349	0.0135411	0.00498313	0.012076	0.0217123	0.0361357	0.100649	0.00843786	0.00931054	0.0145752	0.118174	0.00873602	0.0960697	0.0088335	0.0115664	0.0102573	0.0191159	0.0154896	0.0121279	0.0734361	0.00929555	0.0987287	0.0744805
MIR744	0.0108036	0.0127779	0.00740247	0.00871885	0.00788766	0.00762612	0.0144969	0.0175148	0.0235587	0.0139725	0.0137484	0.0233457	0.0140828	0.0157636	0.00619363	0.0347986	0.00910892	0.0202904	0.0135185	0.00546212	0.0145509	0.0271142	0.0133654	0.00517763	0.0116102	0.00840636	0.0420528	0.00852413	0.0169562	0.0157024	0.00962201	0.00895331	0.00520869	0.0209256	0.0178286	0.00934443	0.0104693	0.00615678	0.00758939	0.0113472	0.0049922	0.00874502	0.0554916	0.0087763	0.0108072	0.0235006	0.00656691	0.0131913	0.00933115
MIR758	0.0150944	0.0611293	0.00510868	0.00751323	0.00682182	0.00816696	0.643664	0.0151977	0.0209256	0.0466931	0.00967739	0.0283716	0.0392365	0.15506	0.00622882	0.202278	0.00817035	0.163197	0.00880202	0.00838141	0.00765083	0.0211959	0.0126155	0.00962542	0.00823043	0.00859123	0.00635791	0.00582166	0.021079	0.00531009	0.036066	0.0194288	0.00761103	0.0163652	0.0334994	0.0118648	0.0542724	0.00424365	0.0150109	0.010994	0.0204256	0.0119334	0.0421103	0.0095074	0.00603864	0.00799771	0.0516307	0.00950796	0.0248292
MIR760	0.0152815	0.0131555	0.00511398	0.0120517	0.043099	0.0118692	0.0102697	0.00640137	0.0318188	0.445973	0.0221976	0.0264931	0.0254335	0.00681041	0.00750889	0.0060907	0.00681143	0.0132193	0.00718587	0.14403	0.00612865	0.0220891	0.0172343	0.0157065	0.0142842	0.0581404	0.00482766	0.0107873	0.0171935	0.00649646	0.00684309	0.0120499	0.0102992	0.00689237	0.0109435	0.0111515	0.0110281	0.0105165	0.0208881	0.430242	0.00683393	0.014179	0.0107312	0.110629	0.00892023	0.0089503	0.120856	0.00546309	0.0135246
MIR765	0.0152815	0.0780744	0.0669559	0.0259884	0.0105174	0.0382928	0.0249424	0.0116832	0.026335	0.0271862	0.0072067	0.027512	0.0053888	0.00576142	0.00489854	0.00901987	0.119141	0.0137141	0.2152	0.00816714	0.0126759	0.00938256	0.00644364	0.0105761	0.0055525	0.0142474	0.0134218	0.0124405	0.0114715	0.00763517	0.0118091	0.00557113	0.0344923	0.00507998	0.0110748	0.00539662	0.0121779	0.005622	0.00663037	0.00471052	0.0293689	0.0189204	0.00728861	0.110274	0.00557141	0.0129731	0.0275536	0.0120809	0.00674358
MIR766	0.00592772	0.0228972	0.0208611	0.0128448	0.00909043	0.00561794	0.0265687	0.0387265	0.01417	0.0252201	0.0204369	0.031337	0.126797	0.3079	0.0172181	0.0186272	0.0265924	0.020585	0.0214192	0.0231108	0.0213552	0.0185456	0.0135221	0.0051219	0.00805943	0.00978228	0.00700827	0.00702549	0.0211544	0.00670646	0.00697187	0.00510645	0.00611974	0.0062259	0.00656614	0.00730033	0.0039074	0.0086739	0.0437286	0.0170281	0.948713	0.0337303	0.0238996	0.140161	0.0108535	0.00498672	0.0139887	0.00520482	0.0108305
MIR767	0.0158915	0.0165342	0.00941932	0.00961494	0.0146894	0.00940995	0.0103069	0.0352592	0.0114493	0.0177222	0.029705	0.0158642	0.0122001	0.0220476	0.010566	0.00958826	0.0241937	0.0157088	0.0116677	0.0751846	0.0100515	0.0115775	0.00940108	0.00701627	0.0494923	0.00558951	0.0673688	0.116361	0.00635693	0.0187466	0.0165292	0.00762369	0.00600614	0.00864126	0.00648845	0.0175635	0.0152918	0.0234129	0.00515196	0.0716969	0.0171022	0.0417424	0.00997609	0.0247026	0.0130526	0.0125692	0.0158576	0.0127931	0.00611497
MIR770	0.0158915	0.0111801	0.00442375	0.004428	0.0200116	0.0188272	0.0071759	0.0689606	0.00659106	0.00480599	0.0105011	0.00662019	0.00961203	0.00823254	0.0139432	0.0045133	0.00356985	0.00523047	0.0457763	0.0109873	0.00574976	0.00594003	0.0137131	0.0152975	0.0334348	0.0315298	0.0110182	0.00997796	0.00820101	0.0258991	0.0129311	0.0116821	0.00496438	0.01351	0.0201784	0.00767442	0.00346769	0.00599971	0.0117721	0.0111844	0.00605316		0.00717777	0.00765942	0.00608154	0.00589302	0.00597573	0.0111286	0.00902202
MIR802	0.0152815	0.0052748	0.00579188	0.00584793	0.00836212	0.0183985	0.0044993	0.00606047	0.00922867	0.0109187	0.0153714	0.27314	0.0180868	0.00543196	0.00583066	0.00435411	0.155622	0.00496729	0.00704398	0.0164835	0.00631522	0.00571695	0.0130849	0.00868119	0.020672	0.00541093	0.010647	0.00594648	0.0113185	0.0130402	0.00481484	0.00959469	0.00489794	0.00711854	0.00974779	0.0380591	0.00544622	0.00464487	0.00862152	0.00678649	0.00702114	0.0152647	0.00495444	0.00625819	0.00820041	0.0152788	0.00581649	0.00508636	0.0216973
MIR873	0.00592772	0.012167	0.0126435	0.00520424	0.00774519	0.012399	0.00569428	0.00740796	0.00519941	0.00674711	0.0128465	0.00894436	0.0227982	0.00777467	0.286482	0.00436034	0.00855117	0.00564273	0.0364388	0.00666316	0.0143924	0.00859329	0.00895008	0.00778522	0.0094114	0.00641975	0.0181914	0.0219341	0.0163418	0.0325094	0.01125	0.0171398	0.029616	0.0101498	0.0510603	0.00502088	0.00610988	0.0189356	0.00661695	0.00512523	0.299946	0.00488379	0.00603193	0.00447254	0.00754715	0.0046661	0.00718665	0.0177352	0.00706385
MIR875	0.0158915	0.0172181	0.059896	0.0426858	0.012941	0.159705	0.0193573	0.00800532	0.019385	0.0146423	0.0148659	0.00811415	0.0159761	0.0070923	0.220712	0.00961562	0.0142421	0.024602	0.0125395	0.0116198	0.00600436	0.00901183	0.191356	0.262216	0.267126	0.259059	0.254727	0.199117	0.306511	0.145904	0.228996	0.215331	0.2079	0.159256	0.180884	0.166092	0.311776	0.256081	0.197852	0.145511	0.221308	0.119807	0.165995	0.128497	0.169936	0.405132	0.198185	0.353818	0.180258
MIR876	0.0158915	0.00590133	0.00594795	0.012371	0.0321285	0.00790846	0.225702	0.00580419	0.00728172	0.00675996	0.01266	0.0122903	0.0135186	0.0213563	0.0136879	0.0412275	0.00497075	0.00527216	0.0107034	0.0254695	0.00756491	0.224271	0.0053904	0.00595947	0.136764	0.00844443	0.0129531	0.0103299	0.00627105	0.0191031	0.0224179	0.0156127	0.0139962	0.00839758	0.102992	0.012418	0.012275	0.00887107	0.00529283	0.0109911	0.00504766	0.00496779	0.0099728	0.00548446	0.0132662	0.00486364	0.0119275	0.0144376	0.0144341
MIR885	0.0158915	0.00917947	0.0125522	0.0948672	0.014666	0.0119623	0.0402101	0.0202518	0.0226233	0.00798533	0.00698346	0.00472293	0.04922	0.0055994	0.141198	0.0481282	0.0119519	0.00676808	0.00978211	0.00658078	0.0323206	0.00667063	0.0572342	0.0391712	0.00838774	0.011772	0.0146177	0.00823069	0.00751092	0.096209	0.0124014	0.00541382	0.00755084	0.0198876	0.0196483	0.0193918	0.0256162	0.00688641	0.00565057	0.0140134	0.0182017	0.00984574	0.0238045	0.00715365	0.00667412	0.00835009	0.00831757	0.0162113	0.103565
MIR887	0.0152815	0.00620026	0.00758988	0.0345081	0.00419604	0.00694038	0.0127175	0.00425628	0.00490486	0.00477056	0.00912639	0.00564899	0.00622697	0.0103134	0.0120734	0.00576151	0.0115312	0.00630592	0.00857602	0.00576302	0.0139833	0.107222	0.0161987	0.0117707	0.00598274	0.147822	0.121721	0.00689269	0.0123313	0.00636206	0.00824926	0.0145398	0.00453405	0.227025	0.00856172	0.012289	0.00680417	0.00945451	0.00901346	0.0081798	0.00552541	0.00620083	0.00387691	0.155645	0.00839356	0.00502932	0.00668082	0.00629398	0.048519
MIR888	0.0108036	0.0108355	0.230085	0.00942923	0.00617799	0.00935352	0.0228984	0.011157	0.114054	0.159084	0.00664265	0.0104871	0.0070922	0.0290278	0.0277372	0.00809764	0.0732228	0.00690135	0.00919612	0.00854429	0.0118074	0.00954422	0.0193445	0.0177612	0.0105619	0.00852577	0.0200424	0.0176646	0.010445	0.00802586	0.0229881	0.0177456	0.0361241	0.0260508	0.0172674	0.0384299	0.0106009	0.0195198	0.0143242	0.06983	0.00584779	0.0154692	0.0526883	0.0148289	0.0224405	0.00589585	0.0133493	0.00849302	0.00911259
MIR889	0.0152815	0.0340288	0.00483783	0.00961444	0.00596132	0.00894222	0.00524207	0.644214	0.0264087	0.014379	0.0258902	0.0218022	0.021539	0.0149817	0.0070374	0.00764324	0.00873588	0.00791408	0.00616458	0.00448194	0.46205	0.0566306	0.0118855	0.0068939	0.00865786	0.00959453	0.0111836	0.0120808	0.00988994	0.0238698	0.0110163	0.0138938	0.00746783	0.0140239	0.017053	0.00767872	0.018429	0.0117944	0.0636696	0.00702496	0.0132697	0.0181942	0.023863	0.0119125	0.0124017	0.00802315	0.0095109	0.0263699	0.0226083
MIR890	0.0152815	0.00961131	0.0116474	0.006823	0.00950947	0.00647462	0.0132539	0.00755175	0.00675	0.00783657	0.0195241	0.00805954	0.0102799	0.00543151	0.0213186	0.00530535	0.0795225	0.00648795	0.0152358	0.00715025	0.00541677	0.00460853	0.0541655	0.0289945	0.0226787	0.00594708	0.0135961	0.0259956	0.00840394	0.0770975	0.00938462	0.0172979	0.0612781	0.00781697	0.0506122	0.0681689	0.00504151	0.00669835	0.0050588	0.0119737	0.219546	0.00844351	0.0100065	0.0040112	0.00529076	0.00685862	0.00839875	0.252754	0.00375947
MIR891A	0.0147419	0.00615873	0.00624383	0.0162006	0.00409468	0.012285	0.0088275	0.00635517	0.00452692	0.0060923	0.00696898	0.00652745	0.00718655	0.00889422	0.0119286	0.0047036	0.00583904	0.0101887	0.323013	0.00760253	0.139497	0.151919	0.0041677	0.00634185	0.0139933	0.029647	0.0171753	0.00667598	0.010828	0.00612363	0.00655465	0.00552014	0.024294	0.00765328	0.00475268	0.00959917	0.00480491	0.00471754	0.00760207	0.00443155	0.00485086	0.0056757	0.00602305	0.037564	0.0116445	0.0433072	0.00549136	0.00522387	0.00629399
MIR891B	0.0147419	0.00883343	0.0129698	0.00704468	0.0298288	0.169738	0.00579839	0.00858442	0.0066415	0.0136186	0.00578886	0.00858124	0.0111511	0.00523942	0.019023	0.00504103	0.0566517	0.00639456	0.00437089	0.0610429	0.00452442	0.00787693	0.00492043	0.0867633	0.0102705	0.021466	0.0158094	0.141939	0.010909	0.0241185	0.156585	0.0471606	0.020777	0.0796689	0.0844215	0.345735	0.0329808	0.0361197	0.0148208	0.0355566	0.0146873	0.0171819	0.00661879	0.0243353	0.0224914	0.0271898	0.014257	0.119894	0.0588976
MIR892A	0.0147419	0.0062105	0.00688029	0.00653311	0.017054	0.00588512	0.0541773	0.00658446	0.0122051	0.00651207	0.00475708	0.00938569	0.0145165	0.0150459	0.00622112	0.154792	0.0154336	0.00738374	0.00434605	0.00409227	0.00722109	0.0058891	0.00578778	0.00702329	0.00502029	0.009264	0.0432608	0.0353003	0.0066841	0.0142849	0.00450204	0.00537178	0.00527203	0.00803112	0.0194339	0.00425837	0.00545656	0.0130573	0.00561634	0.00729577	0.00562923	0.402898	0.0117843	0.141119	0.00808374	0.00930242	0.00779229	0.157498	0.032386
MIR9	0.01002	0.0124415	0.0102229	0.0137003	0.0245576	0.017906	0.0284795	0.0185549	0.024358	0.0107992	0.0108351	0.0117161	0.00627542	0.0113781	0.0254957	0.014994	0.0225454	0.00930558	0.0562971	0.00833068	0.00648107	0.101332	0.0124983	0.0139836	0.0120876	0.0208273	0.00831079	0.0106882	0.0271702	0.0252872	0.0163454	0.0103679	0.011757	0.0153283	0.0135965	0.0121745	0.0125224	0.00854808	0.0115111	0.0112868	0.0320567	0.0101929	0.00899013	0.00996864	0.0088653	0.0126603	0.0884623	0.0114461	0.0100637
MIR920	0.0152815	0.00544903	0.00462065	0.00678635	0.00697864	0.0434645	0.00374893	0.00446683	0.0309143	0.0104643	0.0136019	0.00589802	0.0251655	0.00756617	0.00750665	0.00580616	0.00560562	0.00442402	0.0285441	0.00502241	0.111297	0.00825051	0.00502978	0.0477952	0.0111882	0.0324263	0.0605262	0.00594596	0.0051508	0.0817015	0.0087116	0.00833655	0.00593681	0.0142381	0.00775784	0.00480199	0.00491649	0.00797837	0.0104572	0.0076896	0.187062	0.00750958	0.0174672	0.00580718	0.0108301	0.00464649	0.00762359	0.0772592	0.0246922
MIR921	0.0152815	0.00460694	0.00521036	0.114034	0.00539361	0.00897877	0.00600595	0.00642783	0.00694018	0.00734028	0.00421492	0.00527268	0.0067795	0.00774858	0.0125301	0.0307955	0.00551226	0.00403882	0.00520266	0.0173738	0.0686177	0.00591007	0.0452379	0.00560552	0.0086913	0.00724787	0.00460875	0.00561376	0.00676824	0.0140368	0.00998778	0.0168382	0.00886565	0.0113574	0.00653415	0.00836575	0.00640365	0.00601268	0.0108928	0.00517247	0.00364412	0.00768782	0.00638391	0.00607801	0.00628603	0.00357435	0.0065815	0.00726846	0.219481
MIR922	0.0152815	0.00550488	0.00549737	0.00672837	0.0216541	0.00639589	0.00731087	0.00719994	0.264382	0.0236453	0.0111692	0.0170654	0.00525054	0.00692933	0.00723635	0.0116086	0.00769408	0.0380255	0.0054106	0.00943326	0.00801056	0.0280762	0.0555588	0.0210059	0.00778303	0.0102848	0.0106928	0.0692384	0.013653	0.00822029	0.01707	0.00961669	0.0154526	0.0059462	0.0685741	0.00832491	0.0124266	0.0268025	0.122249	0.0276072	0.0130742	0.317576	0.175363	0.0434943	0.00776869	0.0122117	0.00566546	0.0115203	0.00597973
MIR924	0.0152815	0.0118563	0.0399319	0.257385	0.00576289	0.0124689	0.00621782	0.00410159	0.00731966	0.00732235	0.00756666	0.00638168	0.141102	0.00765817	0.00762765	0.00562904	0.00755102	0.00809577	0.00720711	0.00627558	0.00458374	0.00546469	0.0183506	0.0112097	0.00527964	0.0132355	0.0201373	0.0127424	0.0267609	0.0295658	0.0176752	0.00810211	0.00702703	0.00755906	0.0163054	0.0226816	0.0113841	0.00695522	0.0973743	0.0126904	0.00528676	0.00560893	0.00899854	0.00743058	0.0315739	0.01877	0.00457081	0.00748808	0.143933
MIR92A	0.0122496	0.0253079	0.0130124	0.00856605	0.0323555	0.0135281	0.0617731	0.00793503	0.0330623	0.096911	0.0257087	0.0270945	0.0366052	0.0241641	0.0103503	0.00838822	0.00834757	0.0293128	0.0123436	0.0343437	0.0134207	0.0200643	0.00963894	0.0205513	0.0271266	0.0115509	0.040797	0.00822127	0.00953181	0.015274	0.0101838	0.0130042	0.0116712	0.0179758	0.0122752	0.0531753	0.0188621	0.0152163	0.0377439	0.0124297	0.0122745	0.0300364	0.0206395	0.0120436	0.0497716	0.00829525	0.114215	0.0188671	0.0304068
MIR92B	0.0108036	0.00995757	0.00724139	0.0106589	0.0464847	0.0179974	0.00864672	0.0116689	0.0133949	0.0109767	0.0413455	0.00772188	0.0160832	0.0204102	0.0124263	0.00990178	0.0113613	0.0188491	0.0195361	0.00620317	0.0110464	0.00531852	0.00894296	0.0058616	0.00875813	0.00697105	0.00867804	0.00532038	0.00943301	0.0108176	0.0251984	0.019442	0.0286502	0.0124877	0.00660394	0.00601341	0.0265162	0.0189818	0.00883996	0.0411405	0.011209	0.0150935	0.0218721	0.00782711	0.0468157	0.00948747	0.0243469	0.0238765	0.00803165
MIR933	0.0152815	0.0323675	0.042744	0.0137431	0.0115145	0.0138927	0.0159509	0.0412023	0.00793925	0.0101688	0.00848887	0.0124473	0.0074297	0.00973485	0.018186	0.0142093	0.104936	0.0239753	0.0181995	0.0205927	0.0266014	0.0176848	0.0108448	0.0323635	0.0172884	0.0236955	0.0188163	0.00860958	0.0130561	0.0111674	0.0208501	0.00918318	0.00613308	0.00538441	0.00432135	0.00674058	0.0155299	0.00854735	0.00876166	0.00463767	0.00477375	0.0127979	0.00410637	0.00574218	0.0136236	0.0248446	0.0488241	0.00500981	0.00994944
MIR934	0.0152815	0.0367372	0.0317913	0.0136876	0.00945189	0.00862754	0.0252287	0.017726	0.00876438	0.0140265	0.0155051	0.0127797	0.0278414	0.0149493	0.00675403	0.0126636	0.0110219	0.014414	0.012849	0.0154297	0.00877545	0.00742842	0.0120918	0.00621416	0.0148226	0.00562058	0.00599761	0.00473841	0.00460574	0.00960728	0.0071702	0.0203892	0.00696071	0.0227724	0.00775796	0.0103805	0.0060077	0.0123927	0.0276008	0.0124345	0.00895067	0.00685504	0.00564691	0.00666408	0.00698766	0.00959236	0.724423	0.00506645	0.0274318
MIR935	0.0152815	0.0111864	0.00928923	0.0316809	0.00511098	0.0159964	0.0224383	0.038539	0.0105383	0.0354896	0.00940813	0.0107171	0.0577223	0.00852376	0.0102108	0.00831634	0.0161356	0.0377824	0.0243429	0.0150143	0.0141001	0.0174195	0.010892	0.0128658	0.00521008	0.0112736	0.00443326	0.0121875	0.0751426	0.0165354	0.00694556	0.00458906	0.00986499	0.00519788	0.0100644	0.0039851	0.0115401	0.0269875	0.00850227	0.438031	0.0103422	0.00572625	0.0223756	0.00552124	0.00558114	0.0790736	0.0397089	0.00696252	0.00571885
MIR936	0.0152815	0.105766	0.0109654	0.00623663	0.0121797	0.0736942	0.00991439	0.00957051	0.0318502	0.00529882	0.00447977	0.00580363	0.00449117	0.00641234	0.0101168	0.00578656	0.00403696	0.00585496	0.0050746	0.0085059	0.0051924	0.0189297	0.0173211	0.0187372	0.00420284	0.00577402	0.00575099	0.0202872	0.0476676	0.0138245	0.0380824	0.00797528	0.00758538	0.0300928	0.00853042	0.0290886	0.0141532	0.0332166	0.0110938	0.00471548	0.00501903	0.00384857	0.00844476	0.0301785	0.00513943	0.0063524	0.00474683	0.00861133	0.0145488
MIR937	0.0152815	0.0391778	0.00547772	0.0124125	0.00642972	0.00537998	0.0414747	0.0443251	0.0259972	0.0265084	0.00835104	0.0406106	0.0274545	0.0215911	0.0493875	0.0186415	0.0237143	0.0317409	0.0331336	0.0269463	0.0248633	0.0281818	0.023909	0.00702331	0.00844062	0.0469676	0.0134982	0.0061978	0.0122712	0.00735961	0.0127146	0.00461969	0.00913384	0.0290168	0.0297251	0.0416337	0.012801	0.00678726	0.0122088	0.0435811	0.00605193	0.0166556	0.00580804	0.00715377	0.0309106	0.0568881	0.0294974	0.00932087	0.0202751
MIR938	0.0152815	0.00570464	0.00625522	0.232083	0.405523	0.00859882	0.00754815	0.00755705	0.0132259	0.0191007	0.0761395	0.00571906	0.166243	0.00744281	0.0055198	0.00679476	0.00500724	0.00632326	0.00885795	0.00481997	0.00529541	0.0068036	0.00664483	0.00686166	0.00717124	0.00757986	0.0138705	0.0177268	0.00629979	0.00655302	0.011512	0.0149155	0.0180789	0.01006	0.0094877	0.0170234	0.0132777	0.00909385	0.198403	0.0190312	0.112799	0.00563258	0.00626516	0.0099878	0.0167684	0.00950204	0.0175081	0.0379274	0.113298
MIR939	0.0156795	0.0105406	0.00945406	0.0102165	0.00714998	0.0125262	0.250042	0.0104787	0.00917278	0.010587	0.00526132	0.0119312	0.00829517	0.00613836	0.00749263	0.0232125	0.014047	0.00747705	0.32746	0.0135692	0.00412231	0.00721189	0.0308803	0.0119639	0.00903999	0.00594465	0.0114197	0.00774991	0.00673923	0.00508063	0.00499084	0.00559636	0.00485763	0.00497018	0.00539745	0.00894915	0.0399376	0.0072035	0.00970113	0.00546549	0.00964239	0.0342574	0.010516	0.0265861	0.00993028	0.00491363	0.00712328	0.0164622	0.0106326
MIR940	0.0156795	0.135574	0.0588831	0.137054	0.031777	0.00734184	0.145665	0.183271	0.0739324	0.0347527	0.0380926	0.0434568	0.011495	0.0275205	0.0413688	0.0314041	0.133271	0.0552575	0.0483785	0.0608887	0.0496922	0.0508976	0.0128252	0.00824031	0.0127807	0.00559964	0.00862748	0.0252015	0.00563127	0.00387695	0.0050455	0.0115927	0.00428225	0.00894998	0.00434412	0.013736	0.007629	0.0183256	0.00834396	0.00932147	0.0163806	0.00546968	0.0615397	0.00611673	0.011495	0.0103569	0.0917224	0.0144211	0.0259998
MIR941	0.0158915	0.0280809	0.0287133	0.00950467	0.258974	0.00571187	0.00835243	0.0064669	0.0176194	0.00626961	0.00646088	0.00700926	0.00681521	0.0105982	0.095868	0.0196583	0.00863939	0.0112282	0.00994363	0.713768	0.00452863	0.00487765	0.0145783	0.0127916	0.0137085	0.0119466	0.0095695	0.250576	0.0100958	0.00731676	0.00939215	0.0129786	0.00783742	0.0195018	0.0106483	0.0124245	0.0123603	0.0128151	0.00619165	0.0196812	0.0101892	0.00976285	0.0174734	0.94903	0.0126603	0.0356092	0.0297201	0.0143868	0.0117808
MIR942	0.0152815	0.0249385	0.00698714	0.014612	0.0212061	0.00415741	0.00683789	0.0170871	0.00628419	0.00767406	0.0512118	0.0253407	0.00968897	0.0183899	0.0159651	0.0120163	0.0357506	0.0109202	0.0141865	0.00568777	0.0136078	0.00638545	0.0103342	0.00726832	0.0154705	0.0160824	0.00683308	0.00726218	0.0056707	0.00994085	0.292823	0.00536049	0.00779815	0.258069	0.024723	0.0421063	0.246268	0.00808092	0.0641156	0.00542968	0.0138632	0.141719	0.00876336	0.0146414	0.00663314	0.00923547	0.00738507	0.00617968	0.0972586
MIR943	0.0152815	0.0256063	0.117834	0.0542346	0.0736359	0.234501	0.0303684	0.0706521	0.00890921	0.00910531	0.0062173	0.0156537	0.00779768	0.00963424	0.0154752	0.0481682	0.0649606	0.0196359	0.0200178	0.0250302	0.0283562	0.0308569	0.0258671	0.137389	0.101188	0.00940552	0.0261263	0.170484	0.213737	0.0441817	0.215312	0.0228733	0.0092423	0.0932408	0.134495	0.150131	0.0376689	0.0756761	0.0176145	0.0309191	0.0316306	0.0180511	0.0318566	0.021667	0.0165028	0.0232416	0.0112781	0.145529	0.11726
MIR944	0.0150944	0.00529184	0.224235	0.00451971	0.0123743	0.0579712	0.0062706	0.00875726	0.00570912	0.0134705	0.0184832	0.0159298	0.0160789	0.0149935	0.0142661	0.00474972	0.0132837	0.0226466	0.0786424	0.159419	0.00760498	0.00530192	0.231748	0.0333513	0.0711719	0.0221853	0.0164578	0.0119856	0.00884351	0.0230831	0.0719337	0.0373879	0.065355	0.0210261	0.0148442	0.0271362	0.0353364	0.0110258	0.0133432	0.0172127	0.00685621	0.00444572	0.0110078	0.260617	0.04082	0.00456361	0.0103694	0.0162335	0.0591629
MIR96	0.0106046	0.020882	0.0299743	0.00849427	0.0668593	0.00948112	0.0178884	0.017987	0.016454	0.0610707	0.00932221	0.0101698	0.066908	0.00603582	0.2462	0.0103182	0.110911	0.00982488	0.1156	0.0287027	0.173296	0.0108816	0.00784908	0.00488102	0.0097143	0.00641817	0.0072218	0.0219333	0.0132223	0.00641962	0.0208551	0.00858738	0.0295732	0.00611685	0.0150753	0.00599702	0.00507361	0.0195339	0.0129468	0.00928376	0.00605893	0.0299388	0.0154567	0.0198031	0.00701613	0.00555601	0.016048	0.0189027	0.0109288
MIR99A	0.0108036	0.0625165	0.0121027	0.0887361	0.0113328	0.00790385	0.029673	0.0944155	0.0147057	0.0721682	0.0093801	0.230841	0.13336	0.00653499	0.0110867	0.00842343	0.135975	0.0228577	0.00624415	0.0434493	0.0131686	0.0141188	0.00500075	0.0106547	0.0921126	0.0108449	0.0132925	0.0148871	0.00909589	0.144089	0.0477742	0.0127389	0.0106472	0.0241118	0.0158854	0.00808627	0.0115275	0.0290787	0.015207	0.00835244	0.0906961	0.0206115	0.0747139	0.00505392	0.00792224	0.00703316	0.012272	0.00588948	0.016356
MIR99B	0.0106046	0.136567	0.0168752	0.0232233	0.0108715	0.0391673	0.0167232	0.0381053	0.0113168	0.0116174	0.0156908	0.00771099	0.010008	0.0192001	0.0207957	0.0349281	0.0153949	0.0144255	0.0240723	0.234158	0.0140888	0.0253043	0.0106413	0.00620725	0.0105835	0.0144261	0.0255248	0.0130992	0.00902973	0.135115	0.0142766	0.0200149	0.0187521	0.0104078	0.0223376	0.0299284	0.0198302	0.0408627	0.0123218	0.00738499	0.0114356	0.0164707	0.00483115	0.0137748	0.0189944	0.00821819	0.0140793	0.0368365	0.0545272
MIRLET7A	0.0102112	0.138151	0.0217103	0.017762	0.00597689	0.018625	0.0168302	0.0233039	0.0348277	0.0225138	0.0062237	0.0903381	0.00951255	0.0156824	0.0288996	0.00869147	0.00933593	0.050494	0.155391	0.0716032	0.00965849	0.00981994	0.00994226	0.0204334	0.00923412	0.00781358	0.0159321	0.00822425	0.0130813	0.00960942	0.0158231	0.0179047	0.0491117	0.0211507	0.0113569	0.0114193	0.0122797	0.011739	0.0290791	0.0164033	0.152973	0.0523908	0.00871422	0.0214265	0.0118241	0.0121681	0.0294893	0.0180629	0.0104573
MIRLET7A2	0.00592772	0.0407062	0.00641887	0.0177374	0.00894609	0.0504208	0.00841689	0.00881811	0.00758922	0.0271229	0.00522474	0.0512306	0.00653726	0.00769143	0.0100644	0.00651128	0.00720541	0.0113177	0.0132289	0.0131346	0.0104342	0.00814806	0.00448633	0.00638276	0.0342463	0.0120158	0.00807577	0.00867505	0.00606201	0.00602851	0.00976245	0.00789853	0.0298713	0.00531131	0.0110868	0.0108222	0.0114723	0.00729141	0.0175773	0.0113594	0.00836436	0.0140853	0.0181029	0.0860403	0.00939337	0.0125776	0.0221657	0.00441312	0.0122263
MIRLET7D	0.0103776	0.00628896	0.00926172	0.00956771	0.00958081	0.015694	0.0134347	0.0109796	0.0128978	0.0176589	0.00736133	0.00659404	0.0514193	0.0384736	0.039483	0.026275	0.0122053	0.026682	0.00718962	0.0103257	0.00816121	0.0047845	0.0207059	0.00808318	0.00742941	0.0071902	0.00670945	0.00691147	0.00701774	0.0224058	0.0224414	0.00930604	0.0147035	0.00670405	0.0860608	0.00995656	0.00612966	0.00958372	0.00822086	0.0101903	0.0236536	0.0166888	0.0202893	0.00635986	0.00657376	0.00987768	0.0112035	0.0162458	0.00719247
MIRLET7E	0.0107523	0.0843759	0.134345	0.0117423	0.00817353	0.00644312	0.0156599	0.0224855	0.0246232	0.0726571	0.0138172	0.00747144	0.01681	0.00681258	0.00726048	0.00997842	0.00966207	0.0133612	0.013554	0.0121141	0.0225671	0.0152779	0.00548255	0.00955718	0.0218166	0.00813672	0.00609562	0.00960094	0.00591856	0.00569343	0.00931463	0.0304889	0.0123598	0.00451006	0.0194053	0.0378048	0.0226294	0.00404809	0.015664	0.00511844	0.00841279	0.00848119	0.00628723	0.0452004	0.192876	0.00554774	0.022092	0.0112008	0.0267632
MIRLET7F	0.0124289	0.0145359	0.00721494	0.0445749	0.0166846	0.00756159	0.0202096	0.0144916	0.0324349	0.00961117	0.0131712	0.00483192	0.00635095	0.00632757	0.00571318	0.0452108	0.00838259	0.00883347	0.0694328	0.0071563	0.0135767	0.0690194	0.0102654	0.0127094	0.010091	0.00771789	0.00544203	0.0175123	0.0123418	0.013084	0.00545775	0.0102062	0.0136887	0.009138	0.0118206	0.0182511	0.0967702	0.0153543	0.00893752	0.0113824	0.014172	0.0182181	0.00851986	0.0101659	0.0682283	0.03097	0.0326061	0.0174618	0.0102709
MIRLET7G	0.0105574	0.0165441	0.0106014	0.00942521	0.00632736	0.0113716	0.00594677	0.00844372	0.0187629	0.00991271	0.00446723	0.00561815	0.00668378	0.0105139	0.0706088	0.0279123	0.0110347	0.0132614	0.036427	0.0186644	0.00661026	0.00894841	0.020833	0.023629	0.00840043	0.0270994	0.0280811	0.022624	0.0315204	0.0178679	0.0260439	0.0155258	0.0572848	0.0238314	0.0285268	0.014496	0.0211757	0.031757	0.00877341	0.00891599	0.113868	0.0101869	0.0131958	0.282182	0.012111	0.0122462	0.0432024	0.0441372	0.0331101
MIRLET7I	0.0106251	0.0105602	0.0156667	0.0145131	0.0185574	0.0404999	0.0163841	0.0222825	0.0239726	0.0249279	0.0261302	0.030527	0.0264339	0.0131136	0.025539	0.0372506	0.0365713	0.0333065	0.0894303	0.112782	0.0278806	0.0324886	0.101949	0.0835815	0.0839958	0.086262	0.0919849	0.0768738	0.0827418	0.0416076	0.0843914	0.0929381	0.0902465	0.0885448	0.0574268	0.0925714	0.0640467	0.0834682	0.0323333	0.0329575	0.051229	0.0490758	0.0298428	0.0263062	0.033274	0.0252503	0.0340219	0.0226823	0.0633668
[truncated: 392 more columns]

## Sheet: Quantile_Ratios_miRNA
	CNS3	CNS4	CNS5	CNS7	CNS8	CNS12	CNS13	CNS14	CNS15	CNS16	CNS17	CNS18	CNS19	CNS20	CNS21	CNS26	CNS28	CNS29	CNS31	CNS32	CNS36	CNS37	CNS38	CNS39	CNS40	CNS42	CNS43	CNS44	CNS45	CNS46	CNS47	CNS48	CNS49	CNS50	CNS51	CNS52	CNS53	CNS54	CNS55	CNS56	CNS57	CNS59	CNS60	CNS61	CNS62	CNS68	CNS69	CNS70	RT25
MIR1	0.511377	0.447102	-0.540993	3.5469	1.96542	0.731274	-0.278061	0.199982	2.47204	0.0188813	-0.580949	0.368655	1.90884	0.0362522	2.00885	0.454006	0.96412	3.1668	0.399748	0.360249	0.80239	-0.321072	-0.0876286	0.986148	0.142716	-0.0983518	-0.119354	1.01477	3.89068	0.667411	1.90032	1.16437	0.653571	0.759735	1.9594	0.227796	0.910088	-0.268243	1.64358	0.145855	0.178252	0.0227005	0.861944	1.30096	-0.161606	0.0414473	0.263281	0.262142	-0.710153
MIR101	0.0858835	0.149382	-0.455867	0.286275	4.08059	-0.175817	0.827954	-0.169139	2.73809	0.217911	-0.456181	-0.418751	-0.543446	-0.424224	-0.383507	-0.898327	3.9026	-0.691891	1.05194	-1.08543	0.325766	0.112044	2.63025	-0.280716	0.00372382	0.990494	-0.20552	-0.270364	4.54236	-0.601151	-0.101884	1.71518	-0.849168	-0.00312028	1.93038	-0.69169	0.171922	1.05782	-0.824649	-0.143992	2.31944	-0.376323	1.62174	3.43601	-0.180618	1.79843	-0.965767	3.50118	2.13437
MIR103	-1.60516	-1.04639	-0.0400009	-1.17735	-0.236848	-0.503548	-0.16444	-0.461276	0.0750792	-0.200294	1.86231	0.121015	-0.137604	-0.345852	3.48196	-1.6911	0.866922	-1.31351	-1.70826	-0.394054	-0.517239	-0.190945	-1.45372	-0.673079	-0.547007	-0.170481	-1.51715	-0.0206779	1.73322	0.408886	0.129597	-0.676045	-1.09499	-1.78994	-0.553036	-0.6959	-0.454251	-0.15756	-0.87287	-0.690074	-0.544511	0.329334	-1.16953	1.14576	-1.26192	-1.36909	-0.556835	-0.672603	3.29463
MIR105	0.214991	0.0487044	-0.76018	0.733669	1.79474	1.17384	1.4207	0.181891	-0.361549	-0.423965	-0.517787	3.4695	0.392773	-0.708115	1.42405	1.08857	0.608466	-0.585658	3.01193	0.480428	-0.790816	-0.115918	0.531817	0.248173	0.539305	0.773442	0.200023	-0.345448	1.61518	1.01123	-0.62161	-0.584935	3.63376	0.730149	0.343738	-0.304637	0.81373	0.117332	-0.442311	0.422174	0.397299	1.21401	0.169347	0.686215	1.65685	0.42556	0.249334	0.185414	0.451097
MIR106A	-1.28461	0.144869	-1.84006	-2.19166	-1.32212	-1.26912	0.580433	-0.847167	-0.910644	1.31841	2.76729	-1.66469	-0.848508	0.00291765	-1.92644	-2.28816	-1.90654	-1.21941	0.650818	0.456638	-1.06507	-1.08762	-1.52288	-0.364763	-0.132163	-0.284638	-1.3368	-1.13403	-0.295663	-1.15472	-1.39046	-1.13271	0.293084	0.711758	1.32663	-1.74068	-1.24645	-2.17267	0.093831	-0.050104	-1.90191	2.70513	-0.32212	-0.584164	-1.62131	-0.731187	1.58169	-0.411105	-2.49971
MIR10A	0.453142	2.94124	0.455705	0.579017	0.697284	0.756079	0.0122767	0.603771	2.49582	0.62428	3.94279	0.349532	3.183	1.6224	1.18881	0.0328533	1.10907	0.334663	0.0360288	1.29092	-0.298668	1.61105	0.132119	0.334544	0.127685	0.321313	1.01476	0.852241	3.6144	1.24467	1.96644	0.953581	1.54904	2.9401	0.468328	1.75569	0.799463	1.70081	0.64848	1.10551	2.2301	1.01248	0.915618	1.58856	0.505336	3.96634	3.28943	-0.202555	-0.29647
MIR1202	-2.70491	-4.97462	-3.78424	-4.10325	-3.85682	-0.615445	-3.26672	-3.60081	-3.65239	-2.35723	-4.72947	-4.7195	-5.00781	-5.07372	0.491073	-2.1046	-4.31319	-4.79527	-2.57493	-1.79055	-0.185527	-2.77059	-3.00242	-0.34529	-2.20343	-0.737377	-0.691315	-1.14738	-3.61736	-1.01524	-2.54389	-2.26302	-3.43818	-4.28399	-4.07135	-2.62704	-2.77618	-3.03899	-3.69425	-1.43	-1.78843	0.321902	-2.48226	-2.35837	0.243545	-1.50742	-1.87966	-1.75539
MIR1207	-1.53545	0.66379	1.32223	0.602087	-3.23671	-2.33341	1.81625	0.74815	-0.664566	-0.180881	-0.910182	-0.826727	-2.15122	-1.53905	-3.55387	-0.203983	0.219764	-1.13573	0.681655	-3.03523	-2.58867	-3.0056	-3.3769	-3.25273	-3.00808	-3.0627	-2.11335	-2.32476	-1.81529	-2.46882	-3.72797	-3.3257	-3.76605	-2.08895	-3.56849	-2.25509	-3.85166	0.806498	-0.206808	-3.06482	-3.00187	-2.71478	-2.17464	-3.62488	-3.79966	-2.6804	-3.65455	-3.9288
MIR1225	-2.14218	-0.650497	-0.142479	-1.28456	-2.82601	-3.28643	0.211905	0.0480707	-2.16474	-2.00011	-1.04901	-1.12716	-1.3781	-1.30707	-1.47177	-0.868556	-1.27491	-1.12371	-2.75559	-2.80661	-3.35666	-3.5208	0.22031	-2.02448	-3.53621	-3.05378	-3.14139	-3.14714	-1.58707	-3.4657	-2.08505	-0.297248	-3.38376	0.352094	-3.63814	-0.0909064	-1.87143	-3.81279	-0.544295	-3.90657	0.71621	-3.0559	0.941462	-3.46682	-4.08875	-2.81564	-3.88894	-0.254866	0.276309
MIR1234	-0.89837	2.76533	-0.564194	-0.270026	-1.6621	1.12522	0.583674	1.56301	-1.64538	-1.55019	-1.02787	-0.872489	-1.58473	1.49873	1.88897	0.599543	-0.103738	0.787901	-2.40603	-1.78754	-1.42948	-2.19762	-1.93193	-0.636798	-1.39342	-2.5757	-1.40612	-0.879593	-1.07476	-2.09694	-2.21637	-2.45098	-0.391207	-2.12994	-2.9452	-1.70592	-0.886859	-0.810432	-2.61139	-0.41221	-1.25165	-2.18897	-0.772157	-1.91989	-2.12928	-2.54116	0.255812	-2.11045	-1.05191
MIR124	-4.65829	-3.15484	-4.78492	-3.06524	-2.09829	-3.63899	-4.9236	-4.76181	-4.75115	-4.07322	-4.82852	-5.01213	-4.62314	-3.81947	-4.51633	-4.83392	-3.09069	-5.44538	-4.11572	-4.70092	-4.29778	-3.87688	-5.09772	-4.44398	-4.041	-4.24811	-4.40753	-3.894	-4.5486	-4.5246	-3.50311	-4.36937	-4.60707	-3.22609	-4.28076	-4.89524	-3.27048	-3.27232	-3.18784	-3.22735	-3.57224	-4.41735	-4.65478	-3.871	-4.62509	-4.76962	-5.26633	-3.15815	-0.677014
MIR1243	1.06243	-0.468687	1.11892	0.993275	-0.823136	-1.45229	3.65214	1.68884	2.36382	0.265926	0.601902	0.229132	-0.029686	-0.497966	-0.789398	0.756357	-0.662355	2.08208	-0.535856	-1.11455	-0.516775	-0.0914282	-0.969101	-0.649263	-1.21622	0.0645372	-0.776175	-0.0904745	-0.0591438	0.767816	-0.0471673	4.30327	-0.891133	-0.783729	-1.10097	0.307179	0.186129	5.13282	-0.026838	0.216283	-0.23964	-0.369893	-0.812447	2.84731	0.0913104	-0.771129	-0.883595	0.447878
MIR1246	-2.76227	1.35566	-0.692862	-1.61354	-3.20962	-4.82002	-2.27028	-0.817423	-0.932132	-0.6377	-2.22546	-3.77906	-2.73523	-1.99179	-4.353	-2.13364	-2.28141	-2.10345	-1.40619	0.481698	-5.54939	-0.887036	-4.74828	-5.0425	-4.55366	-4.40316	-5.01151	-2.18163	-4.52421	-4.26821	-4.51518	-4.44186	-2.07027	-1.76641	-4.50681	-3.27363	-5.11094	-4.72246	-2.33507	-4.15991	-4.0328	-4.51861	-3.20717	-2.30752	-4.62736	-3.16418	-4.0046	-3.86966
MIR125A	-0.466847	0.595589	-1.38982	-1.61701	0.0352742	-0.556793	-0.520332	-1.30207	-1.53174	-1.51084	-1.99131	-2.11676	-2.21619	-1.79284	2.03057	-1.74992	0.247957	-1.67046	-1.27861	0.564848	-0.899885	-1.65182	0.105464	-0.837216	-0.372534	-2.11079	-1.30212	-1.37157	-1.02991	-2.07589	-1.92094	-1.1836	-1.35702	-1.60666	-1.19208	-1.73893	-1.9699	-0.586235	-2.0461	-0.252757	-0.630321	-0.930243	-0.644111	-1.13888	-1.38547	-1.54496	2.5251	1.1926	-0.158441
MIR126	0.42542	1.09948	-0.285971	0.353918	0.0080707	4.15729	1.28304	0.439029	2.48421	4.86117	-0.563291	1.64365	0.601558	-0.160443	2.11172	-0.422689	1.65193	0.159226	-0.41362	0.418992	0.60658	0.499189	0.675546	0.207594	0.214424	-0.129153	1.03112	0.211964	0.502852	0.46346	0.456533	-0.364089	1.08893	3.75254	2.08221	2.61123	0.400191	0.457269	1.2318	0.296692	0.580236	-0.286868	4.34994	0.496025	1.36039	0.833285	2.41273	2.44575	1.72243
MIR1263	-0.138716	-0.459728	-1.2987	-0.900827	-1.02879	-2.29582	-1.33592	-0.630761	-1.80968	-1.69757	-1.94901	-1.65474	-1.97649	-0.475357	-2.29582	-1.34948	-1.8898	-0.418381	-2.45871	-1.99548	-0.583847	-1.95797	-2.10728	-1.98065	-1.46271	-2.38927	-1.85963	-0.354021	-2.43965	-2.54647	-2.50422	-2.71752	3.28916	-1.58457	-2.01101	-2.46069	0.0577435	-2.2697	-1.58132	-2.27194	-1.93807	-0.906184	-1.56799	-1.4796	-1.6528	-0.863708	-0.486637	1.70758
MIR127	0.828503	1.75618	0.854907	0.841741	-0.9095	1.79186	0.504802	0.672855	0.992152	-0.640345	-0.139332	-0.252756	-0.160773	4.6216	0.353087	-0.244452	0.441313	1.93364	0.00808418	-0.748773	4.12633	0.379016	0.205349	-0.450196	-0.36266	0.452856	0.00422919	-0.224422	-0.764351	1.26451	0.0676773	1.04285	0.282287	-0.143239	0.230248	0.152361	-1.04556	-0.949988	3.08124	0.0766318	-0.444997	2.31202	1.45219	0.632652	1.38637	-0.393773	0.0123879	0.808839	0.873444
MIR1275	-0.916688	0.644123	-0.00745901	-1.59466	-3.02809	-1.58666	0.0769514	-0.361343	-0.715596	0.619709	0.646438	0.376568	0.0588882	-0.0567625	-3.06922	-2.83401	-1.40761	-2.05181	-1.40118	-1.54021	-2.39176	-2.55825	-2.98978	-1.69117	-1.27499	-0.849033	-1.40458	-1.85183	-2.22326	-1.43247	-0.319578	-0.959256	-1.97441	-1.40689	-2.4081	-2.76873	-0.636492	-1.65945	-0.0129362	-2.19189	-2.39225	-1.11159	-0.465517	-0.566295	-3.03901	-2.96246	-2.94484	-2.25478
MIR128	-2.33701	-4.05083	-3.19247	-3.64229	-4.48247	-3.36327	-2.73544	-3.9329	-4.2406	-3.99195	-2.00416	-3.93139	-3.48694	-3.17369	-3.15516	-3.25264	-3.93522	-3.56429	-3.88852	-1.93106	-4.29789	-3.17256	-3.97457	-3.58056	-3.72282	-3.85413	-3.88095	-3.39856	-4.16955	-3.69975	-3.8201	-4.51455	-3.64949	-4.13994	-3.94562	-4.27782	-1.89586	-3.95295	-4.59332	-3.7313	-4.0659	-3.3992	-3.81003	-4.00941	-3.71662	-3.7114	-3.35412	-3.6387	0.196505
MIR1286	1.48764	-0.533503	0.216092	1.27309	1.06787	1.40816	-0.196806	0.20831	-0.0365491	0.168634	0.11141	-1.1246	-0.0587267	3.71989	1.957	-0.952941	2.82052	-0.778499	1.75654	0.666714	1.54875	1.67341	0.658627	0.534545	-0.0854307	-0.0831527	1.39012	0.65812	0.811616	1.74208	-0.731614	-0.652865	-0.110549	2.80636	-0.0785757	-0.452072	-0.82845	-0.765055	-0.776808	-0.544147	1.26746	0.758948	1.5795	1.70649	0.888824	0.951463	0.828226	-0.473016
MIR1307	-3.91869	-2.66823	-3.68283	0.665784	-3.94394	-4.05393	-3.26121	-4.17742	-3.11666	-2.8259	0.901986	-4.07029	-1.11708	-3.49911	-3.96166	-4.47942	-3.48279	-3.83072	-3.12228	-2.89512	-3.94382	-3.32122	2.49117	-3.51216	-2.78914	-3.79055	-3.20327	-2.662	-2.64026	1.43185	-3.92763	-2.56832	-3.9604	-3.42165	-3.487	-0.562757	-4.14309	0.865696	-3.70172	-2.60239	-3.97679	-2.94559	-4.35632	-4.20136	-2.82985	-3.91637	-2.39418	-3.12843
MIR130A	-0.492156	-0.597264	-0.640938	-0.655762	-0.262893	-0.182925	-0.468049	-1.08457	3.06393	-1.01365	-0.948939	2.75022	-1.19383	2.79911	-0.64218	-0.11567	-0.780293	-1.30023	-0.312171	-1.11787	0.463006	1.19245	-0.631466	0.988744	-0.685677	-1.00197	2.96751	-1.08514	0.279816	0.560307	-1.05104	2.80679	-0.49616	-0.963755	-1.00521	-0.994168	-1.52349	0.14588	-0.842359	-0.505715	-1.62903	-0.249035	2.06813	0.325494	-1.52853	-0.499754	-1.06585	-0.189206	1.49881
MIR132	0.552152	2.03797	-0.254693	0.393722	1.18528	-0.019133	1.24945	2.72772	1.23255	1.84391	0.596422	1.22383	1.04428	1.70297	1.83766	1.89448	2.18659	2.69921	0.413782	1.08673	0.281679	-0.0042654	0.0998694	0.932274	0.371918	-0.189942	1.57565	1.6071	0.897885	0.535824	0.41902	-0.512527	0.359997	0.552823	0.581643	3.48314	-0.223282	-0.907413	0.532898	0.551767	-0.543698	0.511208	0.378546	0.302411	0.0087064	0.162415	1.75016	1.94687	1.11557
MIR133B	0.780095	0.742606	0.405611	0.598015	1.90718	-0.110413	-0.416788	0.214773	1.65579	0.444344	0.67635	0.015816	0.287232	2.89656	0.0698809	0.59648	0.228718	0.327272	0.852884	0.321796	3.0189	-0.218451	-0.272217	1.14053	0.68836	-0.126613	1.55185	0.160765	-0.0528573	1.7254	6.10268	1.51844	0.164426	0.23409	1.7189	0.597247	-0.784831	0.534273	3.86382	-0.283627	-1.09048	2.39143	0.319278	0.141573	1.87337	-0.438325	-0.628026	2.71639	0.100178
MIR135A	-0.100126	-0.953068	0.846554	0.234326	-0.158229	2.57511	-0.709234	1.21392	1.44212	0.409866	1.00672	-0.283503	0.422827	-0.526989	0.331783	-0.744036	0.378319	0.193687	-0.158652	0.0559872	-0.949807	0.663905	-0.851917	0.450019	0.662047	-1.06462	-0.578788	-0.491653	-0.173291	0.0586167	0.621054	-0.258423	1.50012	1.40908	-0.836773	0.214243	-0.798912	-0.264364	-0.959261	-0.0590048	-0.031255	-0.869162	0.232358	-0.586767	3.33979	-0.43173	0.0251917	-0.42227	0.953279
MIR135B	0.341437	0.654169	0.221184	-0.249288	-0.902114	0.129606	0.455948	-0.911487	-0.808493	-0.984661	-0.111625	-0.414577	3.58286	0.184993	0.0328919	-0.450337	-0.170489	0.414761	0.392331	0.84187	0.547231	0.435414	-0.624234	-0.471607	0.818258	-0.0593191	-0.278489	-0.783622	-0.00792382	1.94071	3.43927	-0.247172	-0.928003	-0.589115	0.185069	0.389524	0.21303	1.10558	0.0794409	2.48197	-0.0668944	0.620211	2.45198	1.29113	0.394612	-0.0172346	0.370564	-0.629494	0.335525
MIR136	-0.0969983	0.10361	-0.0877424	-0.15498	-0.885957	1.18687	-0.314005	-0.794212	0.576412	-0.0528925	0.18959	-0.105889	-0.410092	-0.258481	1.42553	0.239485	0.430715	-0.963821	0.226834	0.543105	-0.167384	-0.579702	0.0269131	0.219844	1.03341	0.778599	1.00652	0.289299	1.64581	1.87952	-0.071404	-0.945491	1.4568	0.345662	-0.15012	0.229678	0.213124	-0.172395	0.986318	-0.370842	0.550007	0.666967	1.07376	0.397163	0.717225	-0.119207	4.368	1.5498	0.652877
MIR137	0.521444	-0.181367	-0.0292458	-0.405896	1.64852	-0.462987	0.259455	0.704938	-1.04732	-0.566358	1.37454	0.97099	1.23563	0.941609	0.468507	4.78878	1.05177	-0.837142	1.15027	-0.299177	1.35656	0.762956	0.442039	-1.04732	-1.30955	0.502248	-1.18368	0.112918	0.201577	1.22194	2.14855	0.606815	1.54043	-1.13361	-0.534607	-0.630475	0.0320276	-0.535827	-0.032788	0.76437	3.9333	2.1888	-0.644162	-0.261883	1.84834	-0.183768	-0.244987	1.44772	1.25473
MIR141	0.387698	1.52334	0.4374	0.252509	0.785089	-0.449074	0.466345	0.558466	3.45931	1.46744	-0.104393	-0.141425	0.29762	1.62881	-0.338316	0.227469	3.42997	0.703076	-0.155354	1.81598	-0.0628363	-0.465216	2.30261	0.552747	0.0577153	0.839838	-0.724771	1.01364	0.714864	0.878451	-0.47178	2.68186	4.28534	3.51307	1.06923	0.545509	0.0681578	-0.165062	2.42654	0.0174019	1.10336	0.236637	-0.00185595	-0.0290452	-0.952955	2.04607	1.786	0.94526	0.854281
MIR142	0.273603	0.203849	0.6972	0.785654	-0.892943	-0.617198	1.47359	4.47747	-0.907301	-0.0953364	1.04128	-0.464359	0.64191	-0.475216	0.0999298	-1.48635	3.40543	-0.696707	0.908213	0.0484213	-0.600642	-1.10523	0.894089	0.398781	-0.0361033	-1.42564	-0.585634	-0.840647	-0.68986	0.628814	1.28947	1.31978	-0.0469073	0.21691	-1.28218	0.900972	-0.709159	-0.541132	0.660632	2.78883	-0.118327	0.230199	1.32689	-0.291259	-1.26084	0.544476	-1.11364	-0.969421	5.18427
MIR143	0.161883	0.000489102	-0.0807108	2.27449	-0.0992707	0.185815	1.70958	-0.561356	4.67345	4.78521	0.344373	-0.034126	1.2188	0.676487	1.20757	1.03397	-0.492443	5.07123	1.34436	-0.777293	-0.122657	0.0701511	0.736466	1.44306	1.53529	-0.879943	3.63977	0.0281123	-0.264077	0.230285	0.255396	-0.387686	-0.737999	5.22964	-0.697827	-1.12533	0.488039	-1.07533	-0.841398	0.0884555	0.872904	-0.19266	0.36272	0.165557	-0.380997	-0.623355	2.96486	-0.586221	0.332947
MIR144	-0.26557	-1.26657	1.39486	-1.05584	4.72184	-0.136425	2.91833	-0.133697	2.65939	4.34216	1.3063	-0.0157368	1.38929	-0.156847	-0.456286	-1.49937	-1.37804	-0.635599	-0.862124	0.745496	-0.0614901	-0.43442	0.0958438	-0.493984	-0.625648	0.188707	2.0124	-0.992085	0.150232	-0.872697	0.0342211	-0.988635	-0.29033	-0.809066	-1.20466	0.13661	0.510205	-1.02006	-0.409615	-0.619326	0.403061	-1.25622	-0.701602	-0.876973	-0.58594	-0.0418608	-0.948195	-0.333661	2.97572
MIR145	0.227184	1.04144	-0.675678	-0.190437	0.0963606	3.26897	0.00973889	0.535923	0.36803	-0.737577	-0.552	-0.678949	-0.603013	-0.559048	1.19057	0.863387	4.01613	2.32464	2.09311	0.887871	1.54173	1.9362	1.2727	1.32874	2.61217	2.32913	1.95418	1.57028	1.36283	1.85262	0.411424	0.0364095	3.16368	0.912688	0.580366	0.295026	2.11944	-0.0686861	-0.438706	0.0373192	1.44376	2.57584	1.43832	1.2804	1.0308	0.368742	0.556976	1.50302	1.31201
MIR1469	0.0671102	-0.273798	-0.399781	4.37784	-2.3508	-1.72308	-1.21496	-0.986189	-1.10992	3.18159	-1.82181	-2.24696	-2.03095	-1.95312	-1.92114	-1.18413	0.908348	-1.37029	-0.516392	-1.94522	-2.20824	-0.364432	-0.952946	-1.27551	-0.340709	-0.322056	-1.68556	-2.42992	-0.69444	-2.04542	-2.35275	-1.43725	-2.30313	-2.06457	-1.92946	-1.299	-1.53421	-2.63827	0.823376	-2.0421	-2.33919	-1.58514	-1.68609	-2.03559	-1.63073	-1.75144	-0.892908	-0.679699
MIR146A	0.315925	0.374686	1.72816	1.73803	1.69133	1.55848	-0.420767	0.324386	0.00136053	1.01833	2.21306	0.0356345	-0.47065	0.663261	-0.408802	1.13049	1.23019	-0.0335762	1.89295	2.91506	1.83003	3.2937	1.99203	3.05994	2.96857	2.695	2.25587	2.41204	2.35865	1.96864	0.972118	0.769186	0.459271	1.64108	1.31001	1.89855	1.77839	0.935272	2.72297	0.913815	1.76215	1.71007	1.22639	1.57714	1.49852	0.199449	0.861233	1.00945	2.42719
MIR146B	1.01364	0.56469	-0.264025	0.316124	-0.371677	0.893961	1.57568	-0.133605	1.46039	1.9266	0.379856	1.85247	4.34917	4.36382	0.899463	0.111361	4.57426	0.546722	2.70036	2.2705	1.38694	1.34578	0.492299	2.61858	3.37357	2.38019	2.48372	3.10134	2.78612	1.6109	1.56284	1.20837	0.631046	0.973498	2.02273	0.791061	1.31978	1.37159	4.15366	1.7281	4.33988	1.94465	1.81056	2.09394	1.93561	2.22723	3.98368	1.07476	1.92822
MIR147B	1.03876	-0.499441	-0.481781	-0.675946	4.37191	2.38164	-0.17408	-0.568575	-0.134983	0.837913	0.349324	0.609023	0.456504	0.716675	0.587484	-0.448123	-0.575776	-0.213222	0.0518659	-0.736197	3.03697	3.32473	1.38971	1.43891	-0.295095	-0.226557	0.537245	0.564151	1.05487	2.53806	0.331	0.702949	-0.0997978	0.902115	-0.424556	1.52585	0.624256	0.139996	0.5102	1.49156	0.648347	2.4112	1.94071	1.58465	3.62431	0.986102	1.66544	1.47217	-0.540903
MIR148A	0.562363	-0.091811	3.07141	0.276984	-0.230012	2.00138	0.83588	0.380729	5.38562	0.627257	0.56356	1.587	0.364927	-0.00404206	-0.190367	5.55786	-0.206887	-0.271655	2.69237	3.31427	2.54072	3.01884	2.13013	3.10152	3.69342	3.48855	2.88958	3.21584	3.38077	3.2817	1.30029	1.29629	1.53899	2.87982	1.62959	-0.630228	1.69041	0.977415	0.434636	2.22461	2.33236	2.32434	2.0028	3.43464	2.27065	1.46237	2.77711	5.26694	1.2695
MIR148B	0.106521	1.1248	-0.837915	-0.716583	0.704863	-1.07206	0.0836865	-0.0253008	0.328566	1.8215	1.69175	4.42894	1.80053	0.866193	-0.0700669	1.35894	4.64674	-0.151579	1.33328	-0.807119	0.387084	-0.288612	-0.499219	0.736399	0.208508	4.78705	0.663679	-1.28044	0.128028	-0.825631	1.27132	-1.19671	0.357776	-0.103893	-0.27188	-0.417065	-0.48686	0.54786	0.560099	0.130365	-0.890679	-0.109584	0.634075	-0.642647	0.356891	0.247346	-0.066731	-0.524187	-0.0642746
MIR149	-5.79793	-2.03622	-1.17806	-2.37539	-3.34366	-6.6766	-2.02314	-3.10278	-2.61812	-3.05306	-2.08317	-3.86893	-3.87095	-4.59874	-6.67461	-2.6501	-4.85772	-4.45331	-5.50938	-5.57101	-6.67828	-5.87874	-6.51102	-4.36494	-6.52782	-6.51222	-6.36575	-6.30641	-5.7304	-6.54512	-6.15709	-2.70633	-5.2444	-4.74648	-6.73781	-6.35316	-6.31534	-5.72596	-6.65031	-5.1801	-5.90341	-6.20237	-6.6073	-6.47609	-6.3778	-2.00433	-6.63988	-2.10103	-5.40618
MIR150	-1.72982	-1.28556	-1.71478	-1.80087	-2.26893	0.0537698	-1.56667	-1.24357	3.18072	-2.17999	2.4211	0.681684	-2.00748	-1.91963	-2.28401	-1.32018	-1.6671	-1.60882	0.623619	-0.889824	-2.33461	-1.63931	-1.62989	-2.72584	-1.89054	-1.40861	-0.921934	-0.367212	-2.76125	-2.39447	-0.322199	-0.319176	-1.65055	-2.70686	-1.14654	-2.57274	0.920984	-1.55529	0.935601	0.0330411	-2.38244	-0.651018	-1.86495	-1.21847	0.921092	2.77902	-1.23066	-2.45475	1.30373
MIR151	-0.528394	1.52249	0.442855	0.869001	1.04137	3.15208	3.77362	-0.0634844	0.692433	-0.223938	-0.717687	-0.3978	-0.704346	-0.343403	1.02044	-0.337353	1.16706	0.487235	0.203671	1.45911	2.9026	0.691982	0.652567	2.45987	-0.336633	2.24211	3.08692	0.669591	0.00707348	1.58377	0.300544	3.8533	0.934605	0.337461	1.81934	0.671336	1.17927	2.48186	0.301016	0.530561	1.08345	3.23429	0.902217	1.22815	3.42162	1.89845	1.11606	1.47528	1.82451
MIR152	1.22616	0.107281	-0.203934	-0.350384	-0.81263	1.86321	0.736546	-0.256055	-0.762328	-0.495497	0.132953	4.80722	-0.138015	0.388684	0.150808	-0.198256	-0.358802	1.69435	-0.538646	0.621769	0.187101	-0.334174	-0.493522	0.775522	1.6435	0.808333	0.57298	0.21153	0.378295	0.688477	0.107405	-0.23595	1.09448	-0.604198	0.38745	1.17918	1.07471	0.353271	0.0971174	-0.178588	2.11706	-0.0576365	6.66121	-0.0280254	-0.510601	-0.457009	0.626558	-0.413502	0.801325
MIR153	0.672015	1.82529	0.643429	-0.255626	0.786684	-0.366047	0.805823	-0.426634	0.81976	2.78592	-1.23917	4.81218	0.750392	-0.519508	-0.715546	-0.369439	1.64725	-0.466815	-0.646222	-0.00318188	-0.530769	-0.643228	-0.780075	1.39827	0.722975	0.288907	0.139967	-0.0249399	-0.566965	1.10146	-0.323063	2.53663	1.19655	0.782743	0.262314	2.11744	-0.725317	-0.0246988	0.977749	-0.547394	0.356941	0.358024	-0.155283	-0.606393	0.308409	1.34048	-0.582822	-0.30772	1.69212
MIR1537	1.6857	-0.354752	3.40092	-0.488875	0.923919	-0.0150889	1.48576	-0.10168	3.54027	1.14053	2.15584	1.85987	-0.217984	1.80701	0.450218	0.420397	-0.474954	-0.295553	0.761767	-1.19996	0.56966	0.867054	-0.306451	-0.167838	1.26205	2.20539	-0.580528	0.917516	-0.856222	0.121962	0.625932	3.67879	4.12899	0.172843	1.23248	0.499898	1.43769	1.56478	1.32275	0.855274	-0.821707	-0.381578	0.629143	-0.450174	-0.293088	-0.706003	0.224076	-0.532928
MIR154	0.517281	0.466577	1.60832	1.09869	2.79778	1.00514	0.360723	0.388665	0.736605	2.24045	4.04763	1.42179	0.51053	-0.352459	3.1139	0.0722007	-0.409827	0.78535	0.959417	0.504276	0.092555	0.224786	0.0779619	0.317634	-0.375208	0.0545137	0.16095	0.414849	-0.0238814	-0.518999	3.58918	0.923796	-0.0962373	1.32133	-0.564932	2.7719	-0.108105	-0.0484552	5.75498	0.434102	0.87579	0.177949	0.864883	-0.196964	0.160941	0.467989	0.715708	-0.101305	0.450822
MIR155	0.534248	0.446774	0.337446	4.30182	0.723393	2.49774	0.16122	3.51889	2.32916	0.586867	2.36691	0.568774	0.980379	0.658653	2.07063	2.75595	3.16441	0.941305	0.962575	-0.3401	1.98006	1.17152	1.35598	3.01323	0.540833	1.90278	1.98012	0.689228	2.80956	1.02469	0.0893776	0.44141	1.53896	1.40304	2.21527	0.460461	1.78119	1.24797	0.354386	1.04285	0.852898	3.01524	1.26691	1.29681	2.33236	2.10121	3.98583	1.10511	1.47069
MIR15A	-1.17226	-0.617212	-0.718478	0.876806	-1.92692	1.60524	3.17769	-0.239578	0.690881	-0.761628	-1.30409	-2.17706	2.5453	-1.21175	0.252421	-1.56133	-1.94492	-0.858407	-1.12338	0.0681241	1.39947	2.14914	-0.0441565	1.178	-1.0802	0.533074	0.633471	-1.58675	-0.590532	-0.960873	-0.685437	-1.03148	-1.82109	0.12163	-0.92469	1.85694	-0.526339	0.50006	-0.421985	-0.00739546	-0.0443334	2.11271	-0.687329	-0.451513	1.04648	1.20866	0.780254	3.66004	1.75933
MIR15B	-0.3042	-0.179825	-0.587287	0.411936	-0.12078	-0.37582	-0.812211	-0.558497	-0.843087	1.46836	-0.638387	2.18078	-1.11542	2.19053	0.11412	0.382967	-0.456439	-1.29797	-1.4894	0.0945462	0.182063	-0.995148	-0.818026	0.263073	0.62817	-0.811541	-1.24887	0.544211	-0.716128	-0.937167	-0.631993	0.748527	3.98218	4.12898	0.147428	0.0630643	-0.836685	0.884385	-0.923924	0.146291	3.0664	-1.12856	-0.470877	-0.916581	-0.775696	-1.08519	-0.763903	-0.782589	1.21331
MIR16	-0.813718	-0.747813	-1.42897	-0.98628	-1.33911	-1.25725	0.0341571	-0.467909	-0.458027	-0.579548	-0.390956	-1.27641	-1.51911	-1.79942	0.699982	-0.256934	-1.36875	-0.901948	1.02948	-0.663778	-0.00299994	-0.199364	-0.543325	-0.177747	0.732159	-0.679835	-0.807496	0.278756	0.295799	-1.05713	0.169975	-0.10614	-0.127707	-0.725266	-1.17929	-1.62297	1.16407	0.597707	2.73206	-0.444554	-1.04616	-0.262656	-0.421206	-0.530898	-0.498383	-0.628779	1.06114	1.9979	3.50633
MIR181A	-1.2005	-1.45457	-0.68446	-0.731928	2.80742	2.97303	-1.44814	-1.29831	-0.815188	-1.3794	0.591736	-0.411724	-0.667006	-0.325518	-0.417297	2.33469	-1.09796	-0.0834029	2.31804	3.00811	3.19815	3.15557	2.47468	2.93237	2.7582	3.18539	2.54966	2.88696	2.23582	2.95183	2.87514	2.40678	2.86579	2.55507	3.33203	2.70659	2.83144	2.05267	2.53005	2.47724	3.03522	2.34322	2.52229	3.00335	2.27064	1.8565	1.76072	1.91989	-0.393564
MIR182	0.291416	2.43459	0.690101	-0.54752	-0.392706	3.992	-0.181759	0.362163	1.22872	3.99085	0.161307	0.629582	0.397811	0.102724	-0.201042	1.67734	4.20004	0.172084	4.11935	3.82776	4.52786	3.25516	1.69509	3.6202	3.87946	3.72978	3.64562	3.62584	3.60851	5.50938	1.73817	2.02286	0.815382	1.48384	3.16123	1.02309	1.24263	1.56679	1.26689	3.43125	3.43215	3.14845	3.64339	3.60949	3.64687	1.77472	1.74351	2.15919	-0.0557684
MIR183	0.826932	0.569637	0.267592	1.02169	1.11956	2.0068	0.173006	2.94444	1.28041	3.83804	0.15868	0.0738891	-0.334799	0.503215	0.0828211	4.55726	0.114754	0.232007	3.10092	2.23484	2.24328	2.48817	0.921669	0.447023	0.69512	0.889784	3.48807	-0.266146	0.372097	1.40165	1.07547	0.436645	1.16627	2.70188	1.79628	0.769575	0.815386	1.63991	4.03617	2.48125	1.34789	1.23743	1.90363	1.202	1.61013	1.52737	1.13244	1.3212	0.860771
MIR184	-2.08098	-2.98134	-1.64746	-2.14475	-3.05154	1.54479	-2.19886	-1.61783	-2.40144	-3.33568	-2.20225	-4.04719	-3.43174	-3.85202	-2.83603	-3.10171	-0.374184	-2.26373	-3.3893	-0.0170643	1.08636	-0.493802	-1.54178	0.932867	-1.97276	0.572647	1.08198	0.792338	-0.831652	-1.65843	-2.16718	-0.876702	-1.8262	-2.57363	-2.28263	-1.31335	-2.45183	-1.45937	-1.17986	1.59447	-0.415849	1.36716	-1.04691	-0.982968	1.286	-0.519574	-0.508644	-1.06378	-2.97022
MIR185	-2.79592	-0.999037	-1.09092	-1.47199	-2.44538	-3.54256	-1.68994	-0.98134	-1.30673	-0.743042	-2.78374	-1.84972	-2.09264	-0.361396	-1.33931	-1.64157	-2.05623	-1.71107	-0.186625	-2.66701	-2.57114	-3.88328	-3.24729	-3.76868	-2.74659	-2.39105	-2.72895	-3.53003	-2.49483	-2.64122	-1.49721	-1.39278	-3.59078	-2.86295	-1.01741	-1.49416	-4.30463	-3.69363	-1.64127	-1.94424	-0.05741	-2.45782	-2.61408	-3.04636	-2.91346	-2.61233	-3.1946	-3.61923	-1.909
MIR186	0.270441	0.25615	0.262384	1.03947	0.174212	0.517126	2.10377	0.163541	0.306173	-0.457432	0.0454663	1.65253	-0.755304	-0.756153	0.880122	-0.349269	-0.336381	0.51105	-0.355318	-0.21977	0.437929	-0.555202	0.497127	1.15475	1.63548	-0.513736	0.276419	-0.649491	0.366047	-1.15424	-0.0842261	-0.52228	3.82722	-0.15736	2.85406	-0.453254	4.45991	0.227099	0.42666	-0.0243197	0.888456	-0.450431	0.606007	-0.212711	1.06394	-0.654379	0.498626	-0.135119	0.376988
MIR187	-0.802553	3.65082	2.75434	4.01051	-0.110457	0.0232785	3.49762	4.00523	2.19067	1.78224	1.92704	2.31352	1.88636	3.4544	1.15296	1.63476	1.54091	1.67061	1.93046	-1.28795	1.30617	-0.579559	-0.380807	1.33991	-0.769797	-0.379529	-0.522479	-0.473804	-0.566352	-0.456571	-1.65999	-0.698129	0.268106	1.97383	1.65207	0.726381	1.54612	-0.705488	-0.847808	-0.209447	-1.54101	1.7376	2.63136	1.31924	0.396382	0.933655	-0.970373	-0.175055	-1.66326
MIR18A	-0.137377	0.257855	0.263035	1.35176	0.365035	-0.548467	0.737453	0.549511	-0.195706	0.79744	-1.15815	-1.19146	-0.818038	-0.466884	1.56055	0.147087	-1.22406	1.18233	1.00067	-0.932657	-0.841234	-1.10279	1.64607	0.412292	0.468317	-0.267695	1.23947	0.472982	-0.894076	1.09529	1.15637	0.891621	-1.19748	0.136944	0.196813	-0.504345	-1.0621	2.1365	0.337543	2.23466	-0.945921	0.533751	0.047347	1.90544	0.639931	0.239429	-0.241716	0.721236	0.144377
MIR18B	0.309116	0.322222	-0.617825	-0.577005	1.31864	1.62805	3.64407	1.61117	0.676124	4.45506	0.277515	4.29555	1.96835	2.44081	1.29168	1.85281	0.303376	0.9073	0.14573	2.16443	1.63815	-0.29935	-0.0245433	1.23476	0.0112616	0.560039	1.7007	1.48953	1.74734	1.15039	2.38179	1.26954	0.103514	3.59332	1.07726	0.171929	1.08765	0.457427	-0.29887	1.07126	0.918518	2.05412	1.01151	2.09591	-0.474723	1.88172	1.11426	1.29452	0.0879416
MIR190	0.022855	0.98053	1.65309	1.30923	1.38941	-0.334924	1.93754	1.32174	1.65862	1.07472	-0.304405	1.2166	1.16295	-0.204911	0.460053	0.313284	0.577965	0.643436	0.946957	1.97257	0.152313	0.837944	0.302599	2.52895	1.53632	0.862192	-0.265694	0.070036	1.49573	-0.361442	-0.030816	1.78403	0.104711	0.219626	1.85719	2.78832	2.60851	0.919649	0.346114	0.41559	1.25819	0.752738	1.03796	1.4965	0.231704	1.04707	-0.115917	1.04385	-0.0474752
MIR190B	1.36553	2.94358	1.57071	1.59877	0.175204	1.38128	-0.240695	1.64126	1.40165	0.198289	-0.526831	-0.388337	-0.370564	1.12405	0.104819	1.63512	-0.100213	0.0302052	0.512193	1.54794	0.343053	-0.309816	0.510955	-0.0193074	1.20454	-0.267871	0.191912	2.54938	1.44086	0.343995	0.290898	2.00639	3.80402	0.0930864	0.204301	1.39862	3.28514	0.563452	0.0849389	-0.137568	-0.224795	0.653177	5.56031	1.52551	0.753124	0.462404	-0.296487	1.94031	0.0344668
MIR191	-0.0948829	1.94723	1.89048	-0.441727	0.669407	0.0879765	0.690696	1.10344	-0.483758	4.42256	-0.108155	0.305876	-0.125319	-0.285641	4.06052	0.922208	-0.412345	0.592447	0.491109	0.273963	0.860413	-0.292042	-0.627306	0.611505	0.33833	-0.993549	1.2762	-0.770631	0.943936	2.00893	0.0428851	-0.637049	-1.24575	-0.814626	-0.335116	-0.663282	0.0182708	1.17441	-0.712826	-0.603787	-0.680855	1.71668	0.873137	0.547297	1.35403	-0.404381	-0.0961365	3.21675	-0.538388
MIR1915	-3.35795	-2.1896	-1.31348	-1.82968	-3.50261	-0.192918	-0.707679	-1.57901	-4.12376	-3.03669	0.85089	-0.920776	-4.84243	-3.68397	-4.93805	-3.08688	-3.40968	-3.43142	-4.67532	-4.38923	-4.04631	-2.9451	-4.39387	-4.60783	-3.07504	-4.73837	-2.63135	-4.29538	-5.08571	-0.703383	-1.23079	-3.10461	-1.34068	-1.90286	-1.92004	-3.82984	-4.51028	-3.98293	-3.03853	-1.34772	-3.09046	-4.378	-4.91242	-4.76605	-4.80651	-4.58571	-5.21681	-2.19302
MIR192	0.185202	0.0781386	1.4491	-0.00204384	0.147354	-0.58203	3.37344	1.33335	0.241239	0.990961	1.11885	1.5546	0.805383	0.491534	1.59616	4.79502	5.00644	-0.216638	0.774479	2.35391	-0.226751	0.617794	-0.382506	-0.581301	0.513018	0.901159	0.596287	0.070375	-0.191072	1.04524	1.67828	-0.0178467	0.203578	0.39856	2.98454	0.0480618	3.07483	0.823532	2.04685	0.262065	1.50293	-0.243971	-0.384608	0.681265	-0.418929	0.103142	4.80145	-0.0319927	-0.281376
MIR193A	-1.88503	0.671643	0.201712	-2.15564	-1.99302	0.0419572	-0.703548	-2.14568	-0.785366	-1.00896	-1.85506	0.693239	-2.28835	-1.78945	-2.9041	-1.30684	-2.05374	-2.13054	0.373638	0.071004	-1.9286	-1.75289	2.40437	-0.317957	1.1803	0.559247	0.438248	0.0223623	0.646889	0.386582	-2.34382	-2.14223	-2.22944	-2.6146	-3.10896	-1.82414	-1.97383	-0.972952	-2.36469	-2.51689	-1.92739	-0.498016	-1.36449	-1.44512	-0.82818	-1.54112	-2.58584	-1.64219	-1.80242
MIR195	-0.231133	-0.447695	-0.44815	-1.06481	1.72269	-0.346265	2.79506	3.05708	3.68136	3.61436	-0.730908	-0.953581	-0.536948	-1.45123	0.559013	-0.792305	-1.06339	3.3381	-0.853347	-0.678638	-0.9005	-0.284083	0.702737	-0.836536	-1.09935	-0.765901	-1.18595	3.00028	-0.731194	-0.705118	-1.60526	-0.68726	2.59167	-0.772616	-1.15925	-0.975959	-1.01126	-0.66701	-0.604504	-0.198594	0.0376712	0.100164	0.465885	-0.10745	-0.941196	-0.780506	-0.486408	-0.93895	0.954446
MIR196A	0.235842	0.177423	-0.110043	-0.575858	1.3986	0.537409	-0.227047	0.0436824	3.55687	2.65225	0.395884	0.748249	0.311189	0.50689	0.432421	0.941219	-0.345169	-0.626978	-0.0847448	1.16475	-0.26815	2.09189	0.139765	0.904613	0.568075	0.00568903	0.722723	0.82296	-0.560199	0.883311	1.84832	-0.472832	-0.20059	0.0186231	1.52148	1.20618	0.436217	0.363782	1.63577	0.581294	1.32876	1.09048	-0.156386	1.27957	1.0625	3.29057	2.21698	1.16418	-0.803768
MIR196B	-0.302476	1.32639	-0.181831	-0.439094	1.0511	1.41553	0.607317	2.10289	4.46086	0.409955	3.8957	0.785098	1.94399	-0.333306	3.22833	1.23754	-0.0653376	1.18924	1.82291	0.83765	1.1198	-0.212839	0.418034	1.03227	-0.215902	0.0752507	0.0126484	0.73657	0.286821	1.34481	1.53467	-0.104527	-0.0548045	0.0827172	0.660255	1.66113	-0.176078	1.19313	-0.0162067	0.744017	0.0285336	-0.140606	0.33932	1.18975	0.835152	0.141197	-0.0664767	5.50587	-0.342698
MIR197	-3.5637	-1.05829	-3.2132	-3.00703	-3.51661	-3.37447	-2.07567	-0.755163	0.0284911	-0.0294214	1.51581	-1.51052	-1.31922	-2.2014	-2.48922	-1.50483	-1.21756	-0.262321	-1.47408	-3.69632	-1.73459	-2.94443	-3.25232	-2.56841	-0.700806	-1.74896	-3.13362	-2.89381	-3.28764	-2.90727	-3.06963	-3.55151	-2.24238	-0.837507	-1.33171	-2.89269	-3.49435	-2.56299	1.16952	-3.65993	-1.30226	-3.35158	-3.14068	-2.1026	-3.74773	-3.27434	-3.06201	-0.816002	-2.26377
MIR198	-1.6052	-2.99098	-3.55411	-3.12005	-1.75291	-1.36325	-2.89286	-2.48212	-2.79961	-3.56483	-1.74363	-1.63745	-0.887163	-1.53412	-2.08288	-3.1395	-3.46858	-2.11705	-2.98798	-2.69473	-2.01631	-3.09482	-1.09399	-1.08563	-1.23384	-1.43011	-2.63488	-2.90212	-0.687185	-2.25917	-2.74589	-3.48632	-1.46552	-2.61963	-2.73377	-3.56119	0.304693	-1.64377	-3.33489	0.339418	-2.46363	-3.28837	-1.38072	-1.74414	-3.02899	-2.36309	-1.93488	-1.99034	-1.68313
MIR199A	0.87478	0.49342	0.316394	2.39328	0.79522	-0.073859	0.91261	0.224	1.5021	1.79543	-0.552635	0.303883	-0.253084	0.196303	1.27661	0.0466085	1.03779	-0.269621	1.12471	1.23478	-0.447616	-0.73641	-0.08283	0.890825	0.217751	0.904573	0.048169	0.605653	-0.705943	1.27701	-0.363082	-0.299639	-0.351825	1.02503	0.326558	2.51844	-0.184767	0.566769	0.627501	3.63737	-0.0200681	0.261776	-0.489017	0.141084	-0.240563	-0.476389	0.571271	3.42745	1.38169
MIR199B	1.19072	1.4266	1.12825	3.79025	1.0199	0.758003	0.600834	1.73634	2.53921	1.051	0.159307	0.609563	1.2173	-0.429282	0.3166	1.66119	0.441292	0.0390032	0.607392	2.53685	-0.254337	2.56813	-0.350254	0.376724	-0.314136	2.45188	-0.432749	-0.538643	1.34773	-0.281967	1.81812	2.10597	3.33072	-0.00182004	1.62858	-0.560715	-0.375506	-0.883905	1.71711	0.971014	1.67562	1.22029	1.61791	1.7358	0.743411	0.481793	0.904348	-0.502429	0.75894
MIR19A	0.186969	-0.533136	1.57101	0.605651	5.28304	1.2515	0.86878	1.23881	0.707801	0.456201	4.41625	3.26004	1.33696	1.33243	0.151701	0.646618	0.203778	5.08928	-0.770803	1.41743	1.61184	1.60238	0.512548	1.55861	0.560298	0.819035	0.69322	1.25663	0.297526	1.15236	1.46403	1.93531	0.652457	0.793822	2.32261	1.06466	0.379419	0.2772	1.77724	0.760611	0.56486	-0.258586	1.71726	3.94655	0.960301	0.872731	1.22528	-0.313087	1.69387
MIR19B	0.341797	0.276205	-0.0285502	0.913894	0.800722	1.13035	-0.180903	0.446822	0.786133	0.982483	-0.395689	1.12084	2.56738	0.903235	0.477612	3.13266	-0.317976	-0.255037	0.0734649	0.684428	1.432	0.651339	0.129036	1.04524	1.87139	2.73505	0.925788	2.50777	0.522782	-0.000669806	1.19377	1.27507	1.98999	2.40473	2.07922	0.173996	1.6401	0.149765	3.22601	0.613097	0.426647	1.63538	0.652258	0.682369	0.548433	0.339673	2.52006	1.02481	2.71921
MIR200A	0.545107	0.990303	-0.0976454	0.416931	1.82368	1.03843	0.412797	5.22308	4.93941	0.153614	0.634391	4.46055	1.55112	3.52335	0.658483	0.223111	-0.336886	0.791312	4.32534	1.96962	0.889066	0.229316	0.118098	0.412011	-0.068099	4.149	1.94357	3.94453	3.96789	1.00779	2.67499	-0.400571	1.52658	1.22909	2.08309	1.13142	0.284262	0.55034	0.275057	1.37363	-0.0583972	-0.0245704	-0.0168496	-0.190227	0.364586	1.36373	3.60441	0.29815	-0.175263
MIR200B	0.12119	0.0799764	4.95266	-0.342305	1.00143	1.59495	1.21977	2.17482	-0.620238	0.310985	0.87939	1.39955	0.775512	1.84122	0.40476	0.382025	2.90634	3.1765	0.484375	0.72643	0.341228	0.058146	0.448939	-0.203611	0.575593	0.239278	-0.452156	1.59427	1.82235	1.66062	0.560453	1.34356	1.98238	3.95348	-0.38617	-0.550285	0.351404	0.125353	0.615549	3.76175	2.59742	0.514857	0.105633	2.71422	0.8818	0.619906	-0.158489	2.78161	-0.753458
MIR200C	0.244599	0.816768	1.03976	0.489106	0.854348	3.85383	1.09967	1.26068	1.97679	1.3801	-0.276762	0.456754	0.130099	-0.31514	0.356272	1.00315	3.30474	0.348122	0.880714	3.64084	3.20544	3.61197	1.7557	3.78857	0.32067	3.04111	1.7874	2.59723	1.52768	3.05922	0.600144	1.50994	1.07879	-0.15078	0.312079	5.29955	0.595344	0.652333	0.836845	3.36701	3.24242	3.81984	2.71794	1.75458	3.85601	2.32727	1.5513	5.2662	-0.142184
MIR202	-3.38577	-2.8498	-4.12108	-3.95367	-3.84948	-3.92294	-3.742	-3.51727	-3.51778	-3.20787	-3.25035	-0.242606	-3.94793	-3.74302	0.0680957	-4.5728	-1.67138	-4.12484	-3.61014	-3.91673	-4.37916	-3.40795	-3.22664	-3.26116	-4.21438	-2.41183	-3.50407	-4.53192	-4.02794	-3.36849	-2.90869	-3.80018	-4.11031	-2.95991	-3.59805	-1.50928	-4.40811	-0.82151	-4.09167	-3.02561	-3.16033	-2.66436	-2.43949	-4.08361	-3.91233	-2.86914	-2.75051	-2.93126	-3.73744
MIR203	0.619649	-0.170614	-0.758472	-0.768247	0.757645	1.84218	-0.285317	0.751203	0.680165	1.45718	1.59055	1.04541	1.00862	1.25022	-1.06018	-0.325159	-0.206678	4.09806	4.10527	3.89867	2.64562	3.15227	0.870836	1.65661	3.42557	1.15234	2.93682	2.395	2.59302	3.13958	1.3768	1.1494	-1.02579	1.75231	1.55689	-0.298331	1.11442	0.408285	1.72193	1.42999	2.501	2.68077	2.35244	1.48755	1.23963	1.50294	1.73784	2.86327	-1.01654
MIR206	-2.15531	-2.62521	-2.49738	-1.7314	-2.80641	-0.273538	-3.61906	-3.33977	-2.12688	-2.86977	2.14852	-3.26719	-3.65305	-4.01854	-3.62055	-3.14682	-2.51431	-2.93724	-3.61742	-3.00642	-3.12712	-1.60726	-3.05255	-2.04186	-3.16955	-1.9752	-3.59784	1.46422	-2.69261	-3.86581	-1.47341	-3.21633	-3.80818	-2.38277	-2.3054	-1.41784	-3.54009	1.00556	-1.66274	-2.53804	-4.04725	-3.51313	-3.17617	1.96301	-3.57272	-1.68495	-3.75947	-2.2155	-3.22765
MIR208B	1.0936	2.37355	2.43398	1.24225	0.719298	0.432692	1.07859	1.17373	0.161902	1.06493	0.230203	1.04673	-0.345813	-0.0656634	0.402261	0.299045	0.1159	-0.282405	0.0605007	0.126857	0.0455221	5.3308	-0.391556	0.16837	-0.227895	1.47825	-0.233347	0.0623095	1.98345	1.95999	0.862435	0.24915	0.0314987	-0.599079	1.52832	0.43468	-0.168578	0.419271	1.38615	0.641666	2.35576	0.252277	-0.541363	-0.248303	-0.00332971	0.996759	-0.894084	0.591403	-0.448626
MIR21	0.346053	0.187046	0.910094	1.91315	1.22179	0.567916	1.02875	0.198179	0.177313	2.89904	3.3824	4.00862	0.995908	0.774148	-0.411603	2.91504	3.50879	2.80542	2.095	0.0869719	0.47773	0.189365	2.30377	1.44894	1.71394	3.10214	1.84882	0.982863	1.27074	0.782582	1.60432	0.533386	1.77353	1.45594	1.02442	0.403199	0.0535555	2.04449	0.953957	3.5124	0.582387	1.02513	1.2812	2.27814	0.505281	1.755	0.659812	0.472759	6.46575
MIR210	-1.96631	-2.99415	-2.6237	-1.11652	-1.40429	-3.29702	-1.76879	-1.37113	2.20034	-2.44277	-1.74604	-3.43654	-3.34777	-2.86399	1.20073	-3.07877	-2.55022	-2.45687	-2.32704	-1.10316	-1.91531	-3.11524	-3.0153	-1.64614	-2.81571	-1.14723	-2.52034	-3.13467	-2.83035	-1.71722	-2.58065	-2.894	-2.8356	-3.16867	-0.970868	-3.01962	-2.64183	-1.68817	-3.35033	-3.22036	-3.45095	-3.57359	-3.48738	-1.92923	-3.36926	-2.02557	-3.91599	-2.46293	-1.95692
MIR211	-3.17172	-2.89132	-2.58346	-2.0263	-2.01146	1.79149	3.36895	-3.311	-1.5078	-1.55934	-1.06774	-0.692691	-0.443021	-1.90746	-1.59383	-2.58096	-2.75636	-1.36432	-1.14402	0.913205	1.06317	-0.7337	-0.913376	0.726937	2.91138	0.930003	1.13787	0.13644	-2.75931	-1.06487	1.32665	-1.2909	-0.0531717	1.62826	-1.03488	-1.11486	-0.0281295	-2.21928	-1.65802	0.765099	0.852341	2.54528	0.856365	1.52674	1.69608	0.252712	-0.102711	1.19733	-3.59579
MIR212	-0.529504	-0.692777	-0.383956	-0.871971	1.10476	2.32246	-0.539969	0.538579	-0.015405	-0.230134	-0.612903	-0.0520415	-0.215275	0.456372	-0.495893	-0.571064	0.096848	0.875803	-0.897895	2.5674	-0.241784	1.91029	-0.34184	0.776477	-0.444439	0.0940111	2.29774	-0.554822	-0.38654	0.189513	-0.449512	-0.0475758	-0.142407	0.356728	1.2301	2.30047	-0.709123	4.25631	0.268012	1.6642	0.738707	-0.319788	1.31059	0.424535	-0.889189	-0.912438	1.22571	-0.0190097	0.327755
MIR214	-4.7388	-4.40235	-4.93859	-5.0421	-5.34186	-4.38404	-4.51774	-4.77764	-4.85773	-5.71468	-4.74227	-5.31749	-5.09888	-5.54476	-4.61279	-5.64973	-3.64571	-4.53293	-4.71654	-4.5308	-5.44727	-3.19114	-2.93072	-2.02885	-5.56949	-4.42414	-4.36019	-4.9429	-3.93396	-3.56988	-5.36908	-4.37152	-3.76201	-3.51773	-5.51915	-4.64843	-4.83609	-5.81681	-5.34902	-4.66754	-4.45558	-5.27244	-4.20776	-1.79074	-4.66038	-5.96018	-4.06389	-4.66302	-5.20827
MIR216A	1.39922	0.278418	1.79341	0.518723	-0.115074	-0.0976647	-0.0826731	1.99985	1.70931	0.123715	-0.170118	-0.269608	-0.536303	-0.148907	0.10473	1.45821	0.284701	0.275626	0.884861	1.16312	0.99637	-0.120673	-0.202235	-0.334394	0.0543164	2.79117	5.43304	0.54668	0.207545	-0.194634	4.92258	0.3835	0.229051	-0.0218185	1.49471	0.335011	1.14436	2.602	0.647622	2.46307	-0.024102	0.19543	1.68144	0.839196	1.89537	1.61126	-0.391707	1.06603	-0.0414355
MIR216B	1.104	0.0878084	0.785151	0.0945728	0.714983	0.874231	-0.327596	0.674086	0.886847	0.300064	0.927803	-0.803782	-0.899761	-0.464425	-0.678747	-0.369882	4.22479	1.47362	-0.179186	0.45107	2.74744	2.19442	0.591076	2.10446	0.0216355	2.26168	1.48445	1.13249	-0.276992	-0.701854	0.503355	-0.0352683	-0.750147	-0.0926557	-0.666097	-0.333378	0.430488	0.992635	1.10972	0.52279	-0.330112	1.93297	1.45489	1.77229	1.31889	0.552708	0.365975	0.30274	-0.497042
MIR217	0.753893	-0.934995	0.110167	-0.632122	-0.577841	-0.48518	-0.0126095	-0.52213	0.00862421	-0.677814	2.7884	3.39221	-0.046409	0.00973302	1.25351	0.457404	-1.03897	-0.406429	3.70895	-0.657513	1.7236	-0.0115528	0.59867	0.459092	2.21914	0.999639	0.68014	1.61886	-0.254203	0.162128	0.366705	0.0332008	0.668259	0.67861	0.0955098	-0.42319	1.3381	0.404656	0.149058	0.0741247	0.2576	2.81874	1.74586	-0.055778	1.89796	-0.688139	-0.801527	-0.13646	-0.752421
MIR218	0.651677	1.62807	0.757946	0.489481	3.44571	1.38134	4.61482	0.666877	1.26095	0.73812	0.968507	1.36647	4.40678	1.18272	1.58974	0.149909	-0.34393	-0.176476	1.10624	1.04143	0.397496	-0.183285	0.261301	0.00398794	-0.445957	0.116556	1.1089	1.14076	2.62532	0.27443	4.42389	0.640925	3.2763	-0.131443	-0.322675	3.28424	1.30017	1.52225	1.4158	0.582092	0.581462	-0.258154	0.497517	0.370816	0.396897	0.549369	0.988967	3.21114	0.22734
MIR219	0.359779	-0.453662	0.118382	0.497849	0.24042	0.0544471	2.83422	-0.0681927	1.5604	-0.216994	-0.297052	-0.514359	3.17036	1.86863	-0.206097	0.346576	1.94232	-0.492701	-0.249255	1.20036	-0.162059	-0.122447	-0.214334	2.21576	-0.48665	-0.738435	0.462112	0.267847	-0.286072	-1.05466	-0.358447	2.29293	0.234446	1.73245	1.17552	1.52465	-0.470185	1.4206	1.37145	0.718392	0.562827	0.724167	-0.59062	-0.220596	-0.520195	-0.182606	-0.216581	0.908303	1.23111
MIR222	-0.10845	0.326603	2.58107	1.09125	3.54772	2.33141	0.233756	-0.146573	3.78569	-0.336147	0.514786	1.43986	1.7967	2.73436	0.374772	0.0454257	0.287365	0.735819	-0.188559	2.17968	3.08455	2.10162	1.19027	2.55093	0.734007	1.91876	2.35057	2.08511	3.05646	1.4759	0.736717	3.14283	0.152198	0.470807	0.22465	1.88288	0.517043	0.370134	2.25426	2.32167	2.66838	2.4206	2.81869	1.76364	2.88898	2.52639	1.13706	1.79849	0.0977588
MIR223	0.643446	2.11623	2.87761	2.37024	5.12925	0.780832	2.44907	3.1926	2.13888	1.86399	0.935533	1.35225	1.15096	1.87733	1.02533	2.21063	1.52346	2.14662	2.32756	0.276692	0.276152	1.62497	1.06219	-0.677548	0.952187	0.155868	1.61836	1.12872	-0.334222	0.179505	3.1846	0.226872	-0.460242	0.789459	1.40637	2.41142	2.76066	4.59665	1.31111	-0.263798	0.576727	0.565735	0.509368	1.106	-0.243768	0.367063	0.467799	0.201886	2.15425
MIR224	-0.24249	1.19697	3.89398	1.5447	0.0285736	0.809719	1.00591	0.234037	0.407389	0.969835	1.36428	0.182905	2.03306	0.863029	1.03954	0.470813	-0.0965888	2.60384	1.37815	2.0293	1.14742	0.200234	0.0148398	1.40924	0.812388	2.61833	0.829657	1.54879	1.17424	1.47524	1.0316	0.770924	3.36681	2.19968	0.960861	5.07961	-0.0175131	-0.286916	0.882588	0.252678	0.758535	0.432117	0.897159	2.15009	0.0844474	0.722723	-0.316366	2.36518	-0.0718088
MIR23A	-0.944417	-0.146435	-0.999159	1.37804	1.73385	-1.79163	-0.813317	-1.4223	-0.266009	-0.374596	-0.463231	-1.42026	-2.08599	2.46538	-1.45517	-0.901467	-1.51979	-2.0702	-0.927967	-0.275444	-0.525475	0.0975464	-1.52643	2.45055	-0.518531	0.315099	0.336657	-1.62924	-0.1069	-0.161218	2.65358	0.387271	-1.38409	-0.0938579	-0.340838	-1.38033	-0.257982	-0.0946444	3.2597	-0.954624	0.302218	-0.928405	-0.472995	-1.42226	-0.323883	-1.74831	3.73165	3.57605	2.38819
MIR23B	0.0240284	0.786391	-0.541785	0.125199	0.792693	0.0824246	0.0642838	1.20394	0.0584341	1.1807	-0.315466	1.55142	1.15828	4.0551	-1.00663	2.79927	0.459616	0.106082	0.728426	0.420555	1.83261	-0.872444	-0.578382	0.49254	2.15759	0.200551	0.976405	1.29264	0.425921	0.847371	2.28399	1.18822	0.384788	0.442987	0.656654	-0.103991	0.00117725	0.792088	0.994661	-0.00308365	0.902507	1.71008	0.170275	0.397687	1.12987	2.25777	1.15247	1.47331	1.68606
MIR24	-0.0424142	1.72013	4.42457	-0.230303	0.940731	-0.386231	-0.237197	-0.59447	-1.3534	-1.18967	-0.109741	-0.382529	-0.655243	-0.581784	0.984934	-0.408565	0.714763	-0.27415	2.19986	0.0953265	0.274417	0.344229	0.0520476	-0.771417	0.237028	-0.48581	0.582058	-0.561648	-0.890932	-0.019683	0.441545	0.192083	-1.1557	-0.717943	-0.0711228	-0.708461	1.6987	-1.00468	-0.313591	2.25248	0.232348	0.678212	-0.707394	-0.0665675	2.9181	-0.556548	3.98413	-0.717069	1.81702
MIR26A	0.180941	0.779767	4.03499	2.11698	-0.504345	1.27385	2.93456	-0.599558	-0.545204	-0.44042	0.709188	0.754457	2.29039	0.806189	0.658603	0.234427	0.741582	3.02845	0.788828	0.336046	0.921979	0.534104	-0.833009	0.850613	-0.268866	1.80806	0.533345	-0.276995	-0.358751	3.18316	2.1302	1.39031	1.66411	2.57743	-0.786881	-0.908845	-0.517728	-0.205978	-0.734266	-1.03482	0.198025	0.357559	3.3424	0.60149	0.478495	-0.952958	0.478139	-0.349232	2.93266
MIR26B	-0.802158	0.695293	0.352884	0.110014	-0.242461	-1.0658	-0.648024	2.97213	-0.662513	0.113444	0.133743	0.239007	-0.0564571	-0.975347	-0.507874	1.09061	3.16513	0.377632	-1.08943	0.436878	0.425252	-0.0223751	0.104191	-0.486281	0.640106	-0.952657	3.75158	-0.607888	-0.431234	1.19489	-0.891935	-1.17121	1.10574	0.89261	-0.460992	-0.178082	-0.347418	5.06742	1.97059	1.23066	-0.835655	-0.922801	-0.879106	-0.52081	-0.626224	-1.3499	3.32417	-1.15068	1.39086
MIR27A	-0.298964	3.69588	2.2868	2.62897	1.10053	1.06426	3.76203	4.06742	1.01825	0.954322	1.53908	1.31599	1.22376	2.06499	1.387	1.85118	1.62631	2.04928	-0.620612	0.0841949	0.609768	-0.92212	0.73912	-0.226139	1.26465	-1.01719	-0.995888	-0.114085	0.633718	0.457023	2.26328	-0.565592	-0.602347	-1.2636	-1.29002	-0.919397	0.991171	-1.15952	-0.743361	0.895469	-0.671281	0.750794	-0.723302	-0.159033	-0.0602331	0.226136	2.12712	0.128039	2.3518
MIR27B	-0.503986	0.714542	3.29351	-0.883057	-0.0953499	2.98317	-0.68872	-0.19724	1.29953	4.72943	-0.656253	-0.175575	-0.394407	-0.295082	-0.913315	0.382476	0.611388	-0.701633	0.444911	2.16156	2.65218	0.0199856	0.603886	2.39375	1.11031	1.9036	2.59814	2.03708	1.62846	1.67207	-0.027542	0.544024	0.439046	4.45216	0.0990441	0.184228	0.469859	3.0364	2.63289	3.07068	1.7752	3.04784	1.6795	0.705185	2.96622	1.73837	0.831752	1.26833	1.34395
MIR2861	-2.4558	2.43021	2.52531	0.760961	-0.953995	-2.61108	3.08934	2.08583	0.764113	2.23522	2.20651	2.28937	-0.583002	0.301544	-2.01205	1.98571	0.380091	1.56685	0.157776	-1.3723	-2.34336	-2.16717	1.33966	-2.38558	-1.83717	-1.51746	-1.91399	0.507192	-1.27207	-1.89259	-1.03033	-1.07597	-2.08233	-1.14581	-1.2728	-0.181924	-0.507022	-1.37546	-0.959342	-1.30799	-2.31658	-2.32475	-2.82593	2.73151	-2.19394	-1.98415	-0.0527945	-2.47913
MIR296	-2.03349	0.649329	-1.20154	0.854183	1.30678	-1.69616	0.256808	1.3932	-2.66361	-1.75382	-1.33914	-1.60776	-1.3211	-1.11207	-1.94063	-0.934299	-1.02923	-0.650999	-1.51396	-2.38447	2.42439	-3.14288	-0.80449	-1.70787	-0.369862	-0.77115	-1.56447	-3.58173	-3.6649	-1.51804	-3.13299	-2.88421	-2.46025	-3.4943	-3.35895	-2.62156	-2.415	-2.39257	-3.16011	-2.78939	-1.51651	-2.32054	-2.68636	-0.471178	-1.79388	-2.51863	-3.09028	-0.617444	-3.36544
MIR297	-2.07984	-3.21811	-3.40556	-0.687411	-2.58884	-3.39529	-3.12776	-2.74638	-2.50651	-0.635731	-1.62038	-1.81701	-1.05739	-3.0432	-1.05103	-2.62853	-3.64682	-2.68891	-1.79487	-1.95097	-3.46732	-3.66713	-2.46201	-1.30155	-2.85535	-1.60929	-0.781712	-3.32038	-4.12544	-0.870469	-3.69684	-2.59402	-3.26847	-1.40556	-3.33723	-3.15462	1.30724	-2.83779	-3.60174	-3.74524	-0.900678	-3.50227	-3.35381	-2.51279	-1.73645	1.72423	-2.45174	2.16723	-3.7635
MIR299	0.768591	1.57535	0.841443	1.78518	0.571008	-0.191005	4.43792	3.04975	3.42068	2.09453	2.50748	2.4604	2.77798	1.27638	1.42612	1.62377	2.05418	1.74997	0.641497	0.301	-0.0242553	0.544345	0.133462	-0.0887832	-0.16921	0.0259298	0.692734	-0.283417	0.960273	0.583182	-0.644588	1.07895	-0.807544	0.0633825	-0.0583054	0.0434299	0.012536	1.51079	2.56249	0.103209	0.0241185	0.327246	0.67593	-0.213334	0.22306	-0.5356	0.863668	1.42873	0.0265803
MIR29A	-1.33209	-1.70705	-0.353468	-0.199522	-1.79122	-1.6695	-1.34784	-2.36552	2.62617	1.94687	3.04685	-1.17748	2.02988	-1.88162	2.80279	-0.200776	-2.29906	-1.86419	-0.529951	-1.42311	-0.757548	-0.20341	-2.04972	-0.585264	-1.58436	-0.644801	-0.398399	-1.99927	-1.89683	-2.02561	0.352635	-2.10233	1.18095	-2.14275	-1.15243	-1.86601	-1.87267	-1.98796	0.0371454	-1.25078	-1.74035	-0.876316	-0.504401	-1.51833	-1.62725	-2.04435	-1.65341	-1.68025	3.25881
MIR29B	0.44481	0.160589	0.957945	1.24517	1.82333	0.00555387	0.990737	1.27223	1.68036	-0.345983	-0.0812192	1.09238	2.78205	0.195797	2.15252	0.958276	-0.204527	0.231842	2.25115	1.03458	0.0669175	2.63718	0.230683	0.296796	0.308898	0.901943	2.47721	0.631482	1.31542	0.612354	0.544172	1.2729	2.86475	0.672839	0.361306	0.671395	0.496189	1.0653	1.88256	0.0955729	0.342771	0.724079	0.329118	0.278051	0.973196	0.244345	-0.148871	0.478489	4.51062
MIR29C	0.173167	0.204452	-0.398608	-0.500678	0.151401	2.00268	-0.775814	-0.333355	-0.325671	-0.589171	-0.13147	-0.0293624	-0.565367	-0.81999	3.38863	3.65588	-0.51272	-0.574346	-0.634457	0.434296	1.40817	0.532751	2.11303	3.981	1.01785	0.558205	0.370871	1.50002	0.757059	0.00292794	0.408845	1.40013	0.960551	-0.955153	-0.399455	-0.348571	2.86502	-1.01695	-0.533437	0.255991	-0.571391	0.19725	-0.0613982	0.875926	1.2423	-0.344234	-0.810313	-0.760808	4.93525
MIR301A	-0.899689	1.58718	-0.26376	-0.14046	0.0544766	3.49896	-1.39581	-0.654571	0.894628	-0.506208	4.18568	-1.03183	-0.657508	1.33793	-0.948603	0.28757	0.217546	0.357015	0.397706	0.581134	1.20027	-0.434051	-0.182739	1.10779	0.490428	0.140205	1.51103	4.13811	1.33883	-0.0130504	1.18842	0.948787	-0.832812	0.138204	1.06493	1.10552	0.202277	-0.287117	0.89228	1.31076	1.95319	1.78502	0.74645	-0.152147	1.57219	1.78913	1.00658	-0.375612	0.745908
MIR301B	1.05378	4.24408	0.651899	-0.360107	0.641016	0.764944	-0.156197	-0.630898	0.0289592	-0.419598	0.825102	-0.0358136	0.179532	-0.621232	0.835644	-0.320091	0.868316	-0.41924	-0.00628672	-0.310681	1.93659	0.298814	1.92081	0.578674	-0.0616991	0.657501	0.691998	-0.488814	-0.166167	2.20693	1.39582	2.87442	4.75105	-0.362438	2.12802	0.848457	6.469	-0.178164	-0.533993	0.74271	2.6469	3.30815	1.38233	1.21961	1.29532	0.0417749	1.39917	1.40546	-0.175039
MIR302A	0.163168	1.25725	1.31013	-0.340685	-0.596509	1.41427	0.284072	0.232909	2.12293	1.0189	-0.54863	3.22647	-0.316944	2.63722	0.534659	-0.334622	3.12707	-0.343862	1.63218	1.5543	1.96607	2.27895	2.42517	1.25197	2.36044	2.40583	1.77038	2.1511	2.72333	2.52758	2.05822	0.695981	1.43099	2.82414	3.81228	0.277401	2.26531	0.978882	0.527319	1.6537	0.233819	1.76228	1.81583	1.64112	1.22686	0.48275	1.78472	1.25596	1.13514
MIR302B	0.337496	-0.113516	2.38201	2.86037	-0.176017	-0.421039	2.2689	0.382461	0.15152	0.669389	3.03073	4.54012	3.83899	1.55822	0.700786	1.2578	-0.134727	-0.602299	-0.117332	0.46495	2.37897	-0.893079	1.34896	1.08344	1.28179	3.08319	-0.420532	1.23931	0.886779	0.573363	3.56194	5.47919	-0.448563	1.64929	1.61253	-0.0709303	1.90658	-0.097668	2.08311	-0.261468	1.56667	-0.499574	0.664829	0.399971	0.242344	-0.159855	0.675413	-0.0383579	0.495834
MIR302C	0.471994	-0.28236	0.0350001	-0.37403	0.335088	1.54534	1.10339	1.56025	3.93116	-0.701222	-0.549936	3.85415	4.19807	0.105675	2.56427	-0.580596	1.05208	0.187236	0.254602	2.26651	0.728008	0.528899	3.31954	0.760641	1.17182	1.01227	1.05519	1.48838	1.19332	0.260357	-0.10174	3.38722	2.90187	3.87624	0.264874	0.363892	1.21145	-0.565744	0.105411	0.899714	-0.534191	2.94259	-0.553253	0.308441	1.20273	1.081	0.27487	0.99979	0.585871
MIR302D	-0.161654	0.381988	1.98887	0.58865	0.652149	3.30344	-0.705306	0.0172945	-0.656643	-0.137055	-0.89264	0.157697	-1.21601	-0.697802	0.567802	0.71648	0.889631	-0.323012	1.82144	3.84373	2.60366	2.43423	3.12448	2.80054	3.0154	2.91021	2.52209	2.18247	1.84909	1.91728	3.41699	0.999693	1.09107	0.207057	1.03374	1.48724	2.8093	1.79137	2.04471	3.09484	2.44737	3.18618	2.50228	2.38909	3.15226	1.59782	1.54866	1.38565	-0.144123
MIR30A	-0.284469	-0.886097	1.00208	4.26171	0.628669	0.704501	0.409713	-0.98968	0.547959	-0.280832	0.914705	0.397083	0.461982	4.68965	0.0191853	-0.910759	-1.36778	0.940623	-0.660055	0.316599	0.116439	-0.647461	-0.577581	0.848812	1.17186	-0.00416545	1.37173	0.494609	-0.115739	-1.23012	0.236879	1.20898	2.30205	-0.735612	-0.121902	2.38487	1.40967	-0.544952	-0.972337	0.698072	0.408261	2.39139	1.8086	-0.459552	0.0325138	-0.113746	5.47687	-0.395652	1.18057
MIR30B	-1.88948	-2.63431	-2.61832	-2.56281	2.54107	-1.64335	-2.39675	-1.8182	0.791667	-1.99075	-2.33946	-1.95393	-1.39923	2.00175	-2.02686	-0.983571	-2.80592	-3.07486	0.152512	0.118424	-2.71646	-2.70859	-0.95666	-0.878914	-2.23628	0.0372755	-2.45044	-2.7412	-2.56078	-2.1398	-3.13036	-2.25489	-2.54326	-2.89186	-1.1777	-1.20659	-3.00179	-0.429626	-2.51981	-2.4062	-2.13536	-2.7873	-2.92042	-1.85682	-2.36392	-0.319437	-2.38578	-1.51341	-0.493099
MIR30C	-2.06095	-1.11487	-1.8167	-2.11236	-2.55263	-1.27508	-2.10121	-1.43627	-2.16248	-2.60872	-2.19235	-1.92628	-2.9086	1.47512	2.1747	-1.57095	-1.56279	-2.12897	-2.19978	-2.81419	-1.31768	-1.33383	-2.0886	-2.42018	-2.60039	-2.33354	0.832796	-2.3605	-1.5934	-2.35372	-2.05145	-2.56818	-1.27723	2.02307	-0.238765	-2.60177	-2.64005	-1.9093	-1.75597	-1.86476	-3.27883	-1.17642	-2.11529	-1.52942	-1.46819	-1.63196	-1.87395	-2.55144	-1.56366
MIR30D	0.0580251	0.0226629	0.280719	0.626789	1.02774	0.818471	0.282155	0.916513	-0.00795842	-0.158874	-0.831607	-0.913719	-0.914625	-0.844597	1.28383	0.961759	-0.427706	0.185555	4.34353	-0.686133	-0.194033	0.550146	2.5389	1.2541	-0.539772	0.238953	0.219623	0.263338	-0.937951	-0.445439	0.248287	-0.0712698	3.77898	0.644233	-0.341594	1.18692	-0.631963	0.757333	-0.508667	0.518324	-0.196821	0.603359	0.309263	-0.0656151	-0.125737	-1.04407	-0.297869	1.10964	0.814489
MIR30E	0.137607	0.530105	1.84779	-0.567055	2.18611	3.01559	3.05436	1.58853	0.751458	1.32604	1.59763	1.61198	1.44686	1.16756	1.18219	1.97891	-0.0840673	-0.764226	1.79011	-0.203495	2.84461	0.919682	1.33417	2.73242	0.227541	2.92913	2.62972	1.27828	0.418435	1.51924	0.845408	0.780847	-0.205721	1.32273	0.160974	2.54208	-0.148702	0.335841	0.461859	2.26376	1.22097	3.31658	1.87776	1.54537	2.98157	1.55513	0.89724	1.29008	1.90598
MIR31	0.158473	0.772511	0.299731	0.4093	1.05284	1.95394	0.159023	0.455586	-0.284014	0.637789	1.69556	0.995653	0.985214	-0.478244	-0.55325	-0.928509	0.0686823	0.283536	2.8547	3.03833	1.39228	0.899035	-0.626119	1.92542	2.95188	2.84784	2.5133	2.78024	2.74121	2.68744	-0.150762	0.625826	3.28018	0.432604	0.835446	0.49335	0.458906	-0.601471	2.65993	1.85094	2.23453	2.69477	1.08195	1.4445	1.97187	1.51732	1.62025	0.0162976	0.0958818
MIR3130	-2.27044	-1.68396	-0.570307	-2.09287	-2.25881	-1.1048	-2.28555	-2.33069	-0.891417	-1.49144	-2.56141	-2.21237	-2.54668	0.770992	-1.87339	-2.15713	-2.03341	-1.83586	1.90347	-1.48755	-2.61352	-0.440782	-2.25555	-2.12923	-1.98778	-2.14819	-1.50636	-0.457125	-0.456831	-2.16807	-2.11829	1.19338	-1.67989	-1.66591	-0.541931	-0.154119	-1.94808	-0.819825	-0.457796	-1.86239	-2.2491	-2.21551	-1.76874	-2.19746	-1.51638	-0.170697	-2.07262	-0.363576
MIR3143	-2.11475	-1.89689	0.921221	-1.73453	-2.17329	0.0251469	-1.68445	-0.755402	-1.6547	-2.29605	-1.68084	-2.11222	-2.49185	-2.22818	0.213365	-1.98918	-2.1701	-0.0412929	-0.31495	0.346223	-1.85753	-0.172009	1.02036	-1.53669	-0.182794	-1.66557	-1.88295	-2.42678	-1.55813	-0.0110586	-1.03115	-2.39095	-1.81095	-2.38577	-2.26741	-1.4573	-0.818655	-0.0227205	-2.33433	-0.130147	-1.95743	-0.141793	-0.799698	-1.49846	-2.34509	-1.9997	-2.0339	-0.759405
MIR3178	-1.87828	1.51244	2.42776	2.01762	-2.1221	1.8997	2.10244	1.40707	-0.430032	2.8357	2.50022	0.238633	-0.557521	1.23755	-1.33201	-1.11223	-0.234184	-0.715901	-1.45637	-0.0213468	2.35258	0.0367826	1.79275	2.21713	1.16622	2.44826	2.34989	0.43117	0.121917	0.325882	-1.10265	-0.234907	-1.416	-0.880832	0.959556	-0.289422	-1.59007	-1.58259	1.48216	0.117694	-0.188229	3.07421	0.240512	0.0265721	2.36962	0.588203	-0.182083	0.608602
MIR3191	-0.282265	0.218118	1.61524	0.153801	-0.442145	0.18976	-0.346327	-0.229413	0.556079	-0.6132	1.57585	1.89311	2.04162	1.25309	3.28481	0.0953874	-0.836678	2.75578	1.88649	-0.505775	1.90266	-0.252254	0.262924	1.5274	1.20282	1.43624	2.44444	1.61009	1.81336	0.758212	2.19167	0.716657	0.216239	0.399753	0.998215	1.85474	-0.0636259	-0.250262	0.339647	1.19727	3.81694	2.43653	0.0747298	0.675517	-0.243462	-0.414655	0.0211596	1.97341
MIR3196	-1.86206	0.41548	2.59099	1.91781	-0.637219	1.0383	2.10023	1.87785	3.92046	4.39849	1.62824	2.42769	-0.896484	0.0298936	-0.675551	0.774303	0.0122453	1.18621	1.15304	0.701913	-0.659897	-1.33922	-1.30227	-0.811847	0.368874	-0.561831	0.425207	-0.034348	-0.112229	1.50685	-1.63319	-0.752524	-0.669223	-1.68963	-1.33719	-1.44714	-1.17731	0.66777	-1.45482	0.371369	-1.38364	-0.567637	-0.813637	1.12898	-0.351715	-1.80278	-0.757847	0.320326
MIR32	-1.5843	-2.46518	-2.30507	-2.02523	-1.40945	-2.35806	-0.314952	-1.69613	-2.89089	-0.919518	-0.62904	-1.67052	-0.750576	-0.646916	-1.32346	-0.404957	-2.20419	2.25343	-0.824184	-1.20551	-2.08238	-1.47775	-0.265839	-0.159451	-1.30959	2.23043	-2.30979	-1.50522	-2.37871	-0.751817	-1.72292	-2.44436	-2.18745	-2.33975	-1.93155	1.26244	-2.52522	1.55099	-1.87428	-1.77707	-0.421996	-0.732517	0.0731201	1.16472	-2.00294	-1.625	-3.15699	-1.82766	-1.86205
MIR3202	-2.88945	-3.2405	-1.79267	-2.80011	-2.54047	-1.25873	-2.90989	-1.90578	-2.21879	-2.24186	-0.326517	-3.4327	-2.32417	-2.64533	-3.02627	-2.06768	-2.13995	-3.44765	-2.96626	0.223607	-0.652036	-1.37231	-1.96186	-2.71785	-1.77107	-2.84023	-2.77025	-1.83815	-1.15604	1.90532	-1.55143	-2.23611	-2.5912	-1.93297	0.477383	-0.685661	-2.55276	-1.79694	-1.99604	-2.52358	-1.82079	-2.80634	-2.5634	-2.27627	-2.19583	-3.00324	-2.84703	-2.9237
MIR320A	-2.16401	-0.294473	-1.26444	-2.57086	-2.89003	0.205416	-2.46056	-2.45635	-1.29784	-2.42827	-3.16173	-2.55168	-1.36901	-2.84087	-3.01397	-2.95116	-2.59646	-3.00354	-1.66366	-2.80025	-3.67047	-3.74512	-3.72017	-3.76397	-2.62758	-2.35032	-3.15539	-3.30528	-3.48562	-3.30399	-2.68627	-3.72895	-3.74394	-3.29837	0.63245	-2.06838	-3.55574	-3.31249	-1.13582	-2.75384	-3.58599	-3.99103	-2.65931	-2.96709	-3.40298	-3.25403	-4.03269	-3.8864	-1.17811
MIR320E	-0.943766	0.00498341	1.23738	1.75579	-0.857924	0.243693	1.38715	-1.31828	-0.336833	0.657467	-0.543089	1.8702	1.4607	1.21962	1.33179	-1.26331	1.64143	1.45943	1.0082	0.485452	-0.0888089	-0.365114	1.21095	1.6327	2.83438	0.204849	3.23854	2.41001	1.76902	1.74294	0.914497	0.410177	-0.23017	1.02714	-0.320798	0.537585	1.30808	0.878211	0.422854	-0.241653	1.655	1.66904	0.989302	1.12486	1.03365	2.02353	-0.553453	2.67692
MIR324	-0.331063	4.32766	4.02419	4.28111	1.99439	2.4775	3.91507	4.56578	3.28593	2.71559	2.81086	3.18707	3.25905	3.33199	3.40015	2.26218	2.01809	1.94586	2.82412	2.90121	2.1013	2.7849	0.528256	2.63807	2.82342	2.52866	2.79571	2.75347	2.51429	2.51452	2.10766	-0.136464	1.50552	0.283129	0.729495	0.189007	0.249805	-0.106517	-0.580709	2.37389	2.5082	2.13721	2.68581	2.64593	3.29712	1.39248	1.31608	0.862373	0.632017
MIR325	0.984587	2.11021	1.40109	2.03705	1.59852	1.44717	2.59519	1.58875	-0.586779	-0.505331	0.959058	2.43074	0.569667	1.88255	0.618531	-0.498112	-0.907598	3.36873	0.258673	-0.58577	-0.547267	2.13292	2.23596	-0.747329	0.47851	-0.692371	-0.321353	0.249641	1.25901	0.570287	2.01485	-0.106223	5.78933	6.06362	-0.815335	-0.501104	-0.5091	-0.222581	0.0842028	3.52022	0.561	0.512883	1.38802	-0.341396	0.732204	0.217007	1.98431	-0.79643	-0.701655
MIR326	0.320619	0.485943	1.54809	1.14043	-0.480625	1.49618	5.13778	5.49038	0.959393	1.01164	2.549	2.81084	1.53206	1.16169	0.857069	1.13592	2.26056	1.39703	1.16322	-0.674582	-1.386	-0.599116	0.735308	-0.222183	-0.739533	0.269129	-0.0847429	-0.711947	0.0484678	0.0663626	1.7817	1.82276	0.590648	0.0276736	1.15735	-0.560447	-0.183046	-0.211642	-1.13388	3.05606	3.30033	0.566135	-0.912306	4.74447	4.54388	-0.387125	-1.49411	0.857143	-0.421616
MIR328	-1.41115	-0.014329	-1.86414	0.606857	-1.20391	-1.61523	1.49846	2.6098	-2.06538	-1.9315	-0.663963	-0.244064	-0.717933	-0.432084	-0.0695286	0.538736	0.632841	0.722846	-2.2414	-2.04133	-0.38071	-3.11963	-2.31841	-1.54834	-3.16622	-1.15424	-2.75964	1.54515	-1.64165	-1.71721	-1.42796	-1.59585	-2.61206	-3.35513	-1.15086	-2.60229	-2.20295	-2.85504	-1.90123	-1.9798	-1.80904	-1.23469	1.05255	-3.01946	-1.18617	-2.46647	-1.75151	-2.712	-2.12523
MIR329	1.20921	0.505865	0.159605	0.726651	1.96551	-0.111447	0.63058	1.45416	5.05667	0.722169	-0.105586	0.0508659	0.785795	-0.100803	-0.234981	0.570448	5.44075	0.156818	2.77148	1.42578	0.33036	0.966642	0.144877	-0.515174	1.02671	-0.151492	5.86314	2.78201	1.42545	1.74448	0.177868	-0.30109	0.0835434	0.693142	3.58803	2.27274	-0.844633	1.67328	1.14156	0.0187179	0.584755	0.247817	0.235068	-0.109803	-2.06623e-05	-0.267702	0.662661	7.00452	0.833862
MIR330	-1.01238	-2.54698	-2.04865	-1.16647	0.856131	0.99223	-1.94676	-1.58391	-0.382012	-2.17496	-1.73173	0.0781871	3.01833	-1.72543	-1.85043	-0.929978	0.382818	-2.27333	-1.72687	0.209722	-0.875603	-0.913878	-1.26324	-2.34662	-1.56874	-1.18529	-1.51688	-0.860866	-1.17959	-1.577	-1.31039	-1.19777	1.17583	-2.82455	-1.70621	-2.38655	-1.89848	-0.038502	-0.818423	-0.860148	-1.88059	-1.42447	-1.43763	-2.0629	-1.27887	-1.66954	1.09604	-1.51503	-2.08303
MIR331	0.738067	-0.316441	0.677699	-0.553147	0.126403	1.16053	-0.541725	-0.24178	0.833624	0.604657	-0.627983	-0.0694823	0.0969451	-0.240534	0.579699	-0.456208	-0.203585	-0.264538	1.98929	1.1874	0.0141873	0.850156	0.701934	3.5979	1.07595	1.398	1.3614	0.729616	0.239982	-0.232283	0.358485	-0.404202	0.781346	2.53977	3.28536	-0.0750787	0.89348	3.36572	1.24792	0.318333	0.581613	-0.382242	0.682204	0.271355	0.105497	-0.732959	0.0234496	0.189956	1.51469
MIR335	0.371841	0.601336	-0.132393	-0.405773	-0.172447	0.672071	-0.445957	0.447972	2.59898	-0.754129	-0.541379	1.65183	1.34785	-0.21928	3.57014	-0.094672	3.73038	-0.174541	0.345172	1.7454	1.53507	2.31115	0.532131	0.0936173	0.869782	1.31948	-0.0555047	2.10432	0.465751	0.700569	0.340289	-0.180862	0.832583	0.90986	1.31259	1.8902	-0.173207	0.0439776	0.0303385	1.3492	1.27987	0.723417	1.31007	1.65358	1.78414	0.492799	-0.35733	0.439301	-0.291297
MIR337	0.673277	3.53115	-0.0338893	4.07941	3.77416	1.20673	0.253531	-0.0539739	1.11368	0.828714	0.147358	1.91331	2.18096	1.47992	0.272551	-0.444646	3.98784	-0.0492948	1.78821	1.09109	0.68754	1.59382	-0.395907	1.02979	0.925048	1.04314	0.153998	0.217625	-0.0638692	0.664593	1.59601	-0.654553	0.530761	0.639546	0.279904	0.267546	-0.22797	3.16317	0.812508	0.633271	-0.206505	2.22255	0.0546558	-0.0998736	0.986029	0.651076	-0.0625807	3.05509	-0.299214
MIR339	0.78397	-0.647566	0.805452	-0.191654	1.34255	-0.54598	-0.0160177	0.0192756	-0.492149	2.69511	1.91414	-0.24825	1.76978	0.179015	1.001	-0.774275	-0.139527	-0.521846	1.82735	2.15317	-0.234048	0.538265	0.418513	-0.0342144	0.562798	1.44488	-0.0596197	-0.615531	-0.223368	-0.0964247	-0.0472644	-0.640281	-0.70427	1.99164	-0.738186	-0.801091	0.732192	-0.173384	2.30179	-0.513518	0.939411	-0.474061	2.77241	1.11829	-0.354024	2.7988	-0.532579	-0.354559	-0.502518
MIR33A	0.410364	0.594569	0.609653	0.869963	2.09154	4.17503	0.695334	-0.326396	0.0316522	0.339874	0.723141	0.416655	0.650408	2.92337	3.56072	1.42003	0.933403	0.820899	1.65704	1.56076	0.989607	2.81008	2.56325	1.66323	1.25773	2.23563	0.793595	1.37229	1.46675	1.3128	0.162105	2.3883	2.20049	0.619537	1.10771	1.64416	1.66336	0.723069	0.404485	0.21748	1.56158	1.43058	0.850718	0.773042	1.69608	4.43565	-0.0444418	2.16831	-0.165962
MIR33B	0.549512	1.02565	0.000892309	0.697547	0.0941802	1.15887	1.07404	2.19767	2.37934	1.13502	1.06162	0.442242	0.166105	1.22968	-0.161177	-0.329283	1.19585	2.21392	0.236117	0.369263	0.752982	0.502142	0.0210196	0.44511	1.23817	0.105873	1.01987	0.842862	-0.376954	0.927297	0.185645	0.776564	1.43154	0.381256	-0.501337	0.81361	0.313659	0.322327	4.33133	0.186216	4.10428	-0.354005	-0.272973	0.666805	1.05189	1.43664	2.52836	1.30223	0.0458011
MIR340	0.351712	2.63087	2.07214	0.485254	1.3258	-0.289517	0.48615	-0.16122	-0.0630165	3.28274	-0.280775	0.112452	4.12121	0.380153	1.54474	0.299287	0.535642	-0.0937087	0.872438	1.25723	-0.370881	0.883078	-0.608334	1.5462	0.640064	0.22695	-0.00222126	0.170514	0.414448	1.32568	1.64254	1.60256	1.32916	0.510781	0.384552	1.1093	0.682176	1.33064	2.19116	0.171356	3.06341	0.457221	5.36643	2.8278	0.23365	1.54125	0.736821	-0.189799	0.449241
MIR342	-1.24176	-1.05837	-2.53956	-1.87149	0.640688	-2.53418	-2.03904	-1.64724	2.8633	-0.820467	-1.18083	0.186809	-1.065	0.917913	-1.87914	0.629055	-1.73174	-1.10896	-1.75138	-1.8304	-2.97481	-2.1824	-0.953616	-2.44239	-1.31064	-1.60742	-0.690936	-1.29414	-1.49559	-2.28223	-2.27231	-2.60365	-1.59601	-2.8435	-2.04037	-0.590754	-0.830904	-1.51491	2.78207	-2.41532	-2.2932	-2.47373	-2.30098	-2.7247	-1.89872	-1.78048	-1.70171	-2.75308	0.199135
MIR346	-0.616486	-1.70099	-1.81921	-0.154577	-1.82853	-0.0989459	-1.67935	-0.0237937	-1.55482	-2.09828	0.122194	-1.83947	-1.57366	-0.487884	-0.345095	-1.54652	-2.05283	-2.03517	-0.88146	-0.54188	0.480361	0.679811	-1.50496	1.34658	-1.61555	-0.231033	-0.935926	-0.480946	-2.2398	-1.67267	-0.457964		-1.09459	-1.46835	-0.391134	-1.20372	-2.43776	-1.26452	-1.99627	-1.93501	-1.48227	1.33001	-0.0678527	-1.57267	0.352113	-0.551026	-1.14785	0.665571	-1.98597
MIR34B	-1.09832	1.64392	-0.548876	-0.0232368	-0.827502	-1.5348	-1.43842	-0.721658	-1.21031	-1.57592	-2.27527	-1.64968	0.702263	-1.97953	-1.30964	4.24265	-1.76394	-0.967974	-0.769805	-1.40972	-0.944956	-1.0629	0.296607	-1.67396	-1.79643	-0.873272	-1.20208	-2.29604	-1.14325	-1.88017	-1.2317	-1.32894	-2.12475	0.766268	0.587317	1.84442	1.60138	0.380062	1.01105	-0.613882	-0.718619	-1.52664	-0.783364	-1.62024	-0.597825	-0.0463259	-0.280001	-0.133191	0.705164
MIR34C	0.136383	-0.0964197	-1.13347	-0.601016	-0.229817	2.40564	-0.0590184	-0.101968	0.00182533	1.38551	0.218979	-0.574505	2.35128	0.901009	-1.3495	-0.701484	-0.0276759	0.865449	-0.568255	0.0109748	2.35405	-0.69079	-0.138723	2.58702	0.485488	1.28719	1.81415	1.05681	0.629813	2.3794	0.83865	-0.333625	0.399344	-1.00754	-0.218836	4.61469	-0.567825	0.912975	0.416398	2.0675	0.840838	2.68352	0.35296	0.719619	2.50798	0.969589	2.01647	0.915646	0.357827
MIR361	0.625042	1.4037	1.52743	3.19475	-0.605964	-0.147731	1.91729	2.7622	0.922259	1.37327	0.932721	2.00224	3.72866	1.60265	1.13288	1.73225	3.76495	1.51241	1.3302	-0.441349	3.83979	-0.150677	2.47552	1.32281	0.000563848	0.707446	0.513999	0.914155	-0.500957	-0.956609	-0.79153	3.60802	0.397518	1.52961	3.12411	-0.287985	-0.327689	-0.154339	1.28701	-0.143581	0.701652	1.81605	-0.0914351	0.555417	0.615986	-0.46194	0.501173	-0.330303	1.02879
MIR3613	-1.948	-0.297028	2.08114	-0.63062	0.910442	-0.335942	0.267863	3.96881	-1.42015	2.96227	-1.54348	-1.00078	-1.19756	3.4669	-0.281278	-0.582997	2.93227	-1.08569	-1.60092	-0.24306	-0.86748	-0.780572	1.3064	-1.25447	-0.0700981	-1.6355	-1.76882	-0.943777	-1.77058	-0.855669	-1.78812	0.495114	-1.2047	-1.83047	-1.70132	-0.978228	0.7016	0.556142	2.26665	1.35021	-1.27136	-1.24841	-1.73842	-0.688778	-1.46493	-1.94233	-2.00271	-1.8478
MIR362	0.987358	0.580425	0.027679	0.476451	-0.222389	1.09255	1.95243	-0.0500846	0.721658	0.250258	0.483876	1.20522	0.0864508	-0.0362183	0.789675	0.573942	2.78297	0.397426	0.552079	-0.0167416	2.76042	-0.0335634	5.27317	0.97493	1.11634	0.774515	0.872881	-0.0112078	0.229396	0.0177108	0.672131	0.517291	0.206244	0.588053	0.317922	3.89714	0.189012	1.21452	0.68955	0.657942	1.00151	2.01489	0.992199	0.336467	0.918969	0.619412	1.44894	0.705295	0.715038
MIR3621	-1.46255	4.64771	3.57106	1.52462	-1.69762	0.359078	4.19204	2.08883	0.355528	2.13563	1.43642	1.50659	-0.252427	2.85009	-0.194911	0.241262	0.363721	-0.26965	-1.26158	-0.731132	-1.2931	-0.858126	3.15621	-0.50587	1.00866	0.248847	-0.0431099	0.219784	-0.681033	-0.78424	-0.580114	-0.775985	-0.721285	2.07775	-0.558912	0.621699	-0.547165	-0.849998	-0.315041	-1.2035	-1.13896	-1.07411	-1.3715	-0.696514	0.567941	2.67593	-1.17401	0.287217
MIR363	0.0228949	1.60906	-0.109311	1.08277	-0.287253	0.287442	0.815112	-0.772367	0.0848632	0.641154	-1.00251	2.84416	0.730186	2.86615	-0.553068	0.217559	-0.00346474	2.74016	0.976749	0.144228	-0.0311847	1.13628	-0.456929	0.510381	-0.0343538	-0.106884	1.00833	0.929973	1.06917	1.53274	-0.665401	-0.167556	1.67664	0.376776	0.52468	1.14232	-0.160166	-0.114791	1.08423	3.69214	-0.108725	-0.0848872	-0.289353	-0.161903	0.751354	-0.195147	-0.223494	0.750413	0.334169
MIR365	-0.110688	2.3286	1.99816	5.33796	1.47398	0.800042	2.39471	3.73829	1.53045	1.77265	3.11129	2.04706	3.13741	2.06513	1.35153	2.01391	2.79115	2.33496	1.43447	0.182002	0.396606	0.744323	0.564961	0.0279583	-0.130903	0.53531	-0.229341	0.168782	0.997353	0.558959	2.1021	1.58203	0.207293	1.54553	-0.645748	0.972465	2.59812	2.67508	0.395417	0.00654564	0.778035	1.62781	0.948326	1.26646	3.01326	3.11545	0.700761	0.911372	2.41412
MIR3665	-2.27437	-1.87836	0.543366	-0.612372	0.832269	0.955156	-1.41919	0.0897025	-1.44807	-1.10555	-0.0655212	3.11448	-2.13801	-1.37033	-1.41943	0.0447322	-2.14501	-2.17255	-0.321654	0.646315	-0.842354	1.5646	-1.13503	-0.00486008	0.529637	-0.782701	-0.942722	0.43168	-1.34486	4.66378	-0.75017	-0.645966	-2.03494	-0.197386	-0.0541629	-0.845571	-0.505347	0.35841	-0.430234	-0.169788	0.13215	0.815573	0.127453	-0.653292	1.27567	-0.0209979	-0.0240087	-0.012386
MIR3667	-0.726222	-0.10886	0.505283	1.20066	-0.243036	2.97385	-0.383677	-0.134124	-0.6046	1.0161	1.39125	0.667446	0.306728	1.53606	1.24288	0.116058	-0.219925	-0.79346	-0.693076	0.482647	2.0867	-0.589485	3.57249	0.297165	-0.383002	1.23477	1.55912	-0.083473	3.15447	1.2708	1.14216	2.90971	0.185391	-0.784939	-0.121392	0.754714	0.843515	-0.204403	0.220709	3.20254	0.924398	2.67636	3.25441	2.0516	2.45002	0.785244	0.320623	2.76814
MIR367	0.666343	0.233766	0.116153	3.17948	-0.219103	0.553508	0.326562	0.0480309	0.280207	0.0129944	0.379814	-0.02686	2.13011	0.580562	0.22812	0.219886	1.34061	3.48076	-0.20122	0.960253	1.4383	0.368148	0.393301	0.0993214	-0.0580921	1.6588	1.87536	0.477385	0.41012	-0.255466	0.608395	-0.325538	1.08012	0.773636	1.1962	0.711676	1.03415	-0.153651	0.0981599	1.98151	3.19754	2.07037	1.62741	-0.021195	1.29105	0.479283	0.716239	-0.432922	2.01308
MIR3679	-1.25292	3.35706	1.68318	1.99154	0.414448	-0.199085	2.89936	3.27989	0.856453	0.338677	1.15566	1.88476	1.7926	2.00466	1.23817	1.2271	1.60829	1.50213	-0.59442	0.129006	-0.473961	0.885193	1.60855	0.554599	-0.0547991	-0.700104	-0.162401	0.480561	0.621675	0.388573	-0.353776	-0.966721	-1.28256	-0.138337	-0.201883	-0.31887	-1.07186	-0.770325	-1.39458	0.609127	0.293633	0.970467	0.323166	0.45317	0.996251	-0.989292	-1.23669	-0.0466491
MIR3684	-1.06326	-0.77801	0.177407	-1.64666	-1.20952	1.76543	-0.908927	-0.489291	0.715465	-1.32628	1.99943	0.625609	1.16944	-0.00479401	0.400869	-0.745478	-0.735257	0.199422	-1.56948	1.60088	2.92897	-0.799022	3.5642	3.16074	1.00354	2.46421	1.45081	2.31918	4.04993	1.70109	2.82773	2.49775	0.971562	1.69544	-0.610241	0.83745	1.90777	-0.246088	0.951236	3.5012	0.867648	3.61093	0.554304	3.26897	3.83612	1.36033	1.02495	1.60475
MIR369	1.19179	-0.0836607	0.317886	1.96467	1.23184	0.983452	0.0287663	-0.245588	1.75814	1.02053	1.79599	-0.217795	-0.270769	1.93116	0.947155	2.55065	0.765988	0.0576883	3.84523	0.147212	0.259861	1.71152	5.6006	1.46671	0.164449	-0.0237874	0.127271	-0.0771073	2.89945	1.89004	1.64601	-0.125401	2.12441	2.20219	0.477425	1.22659	-0.163808	3.68429	-0.0169074	3.23383	0.229851	0.64266	2.15478	0.975821	1.83515	1.09045	0.461664	5.3388	-0.115679
MIR370	-1.1467	-1.68764	-1.0931	-1.58875	-2.1195	-2.53986	0.68486	-2.49647	-2.60003	-0.798322	1.78795	-1.0936	-2.59984	-2.69442	-0.717665	-1.65066	2.61766	-1.21051	-2.13866	-2.96856	-1.67384	-2.78031	-2.79833	-3.03922	-1.67893	-2.15715	-1.63721	-1.58776	-1.74431	-2.02597	-2.46287	-0.180842	-2.59596	-2.11497	-2.92976	-2.36241	1.86033	-2.11127	-1.9958	0.42088	-1.9243	-2.35285	-2.23851	0.940503	-1.81896	-0.219484	-2.27326	-1.82556	-1.00831
MIR371	-2.82914	-1.99871	-1.83917	-2.78769	1.07752	-1.63964	-2.38205	-1.91184	-0.878869	-1.41632	-2.88327	-2.23498	-1.46301	-0.17925	-1.8458	-2.07082	-2.13852	-2.18782	-2.29409	-0.754025	-2.22	-2.04299	-2.78537	-1.27217	-2.52671	-2.87962	-2.19614	1.36543	-2.72731	1.26417	-2.72299	0.6399	-1.52799	-2.26678	-1.31624	-1.31131	-0.443035	-0.94425	-1.90969	-1.77739	-2.28089	-2.4171	1.5898	-2.31927	-1.36443	-1.01445	-0.623998	-0.226869	0.117929
MIR372	1.16523	0.907163	-0.450736	4.49554	-0.803496	3.38223	1.40342	0.0306976	-0.543309	-0.905351	0.344549	-0.187246	0.0144092	0.269058	0.179186	0.132513	-0.231989	0.177491	-0.301702	-0.0888435	-0.0624547	3.2219	-0.083477	4.82398	0.374554	0.882134	1.86432	1.60376	1.80701	-0.556993	-0.280246	-0.323521	-0.348095	1.89935	0.473794	-0.0875832	-0.286448	-0.175041	-0.182009	2.74275	-0.477876	1.2878	3.24517	-0.359068	-0.255069	0.576094	1.17503	-0.355101	6.02871
MIR374A	0.809701	1.60157	0.314984	2.36833	1.94711	0.908075	1.02606	1.02419	1.66558	0.367595	0.741044	1.83186	0.77452	0.873363	-0.121165	1.47318	3.74641	3.0975	0.080251	1.15382	0.202588	0.76598	2.00799	0.447084	0.593387	-0.133009	0.911837	0.90044	2.06689	0.531349	0.630795	-0.086913	1.30262	0.423713	0.460564	1.35969	2.37826	2.85534	1.17793	2.23739	0.483323	-0.272147	0.880245	1.97867	1.31425	3.24634	3.52002	1.62071	1.67319
MIR374B	0.634535	-0.222303	0.040253	0.705535	1.7216	0.32099	-0.375441	-0.212555	1.39602	2.08408	-0.324159	-0.188565	3.44962	3.28439	0.517877	3.68827	0.804048	1.0164	0.074076	0.980088	0.203343	-0.332705	0.974422	0.155397	2.78368	-0.488813	-0.240894	0.574939	0.859624	-0.247831	0.161628	0.0450467	1.44513	3.23346	-0.255522	0.921079	-0.124802	-0.396151	-0.299098	-0.303518	0.816339	0.358709	0.487078	0.312828	0.573941	0.496359	-0.154092	-0.103601	1.21618
MIR375	0.854421	-0.400014	4.38637	-0.47226	-0.37956	-0.112528	-0.276176	0.0942987	5.80822	-1.19372	0.556607	1.87006	-0.72744	-0.450244	0.867822	0.568934	-0.611845	-0.33873	0.804186	-0.264998	-1.13879	-0.20329	-0.559307	2.86283	-0.717779	1.16864	0.57388	1.19034	1.03038	-0.369932	-0.490458	0.659949	-0.112889	-0.0391847	-0.0732174	-0.221147	-0.52754	2.2889	-0.977209	1.96543	0.269807	-0.77539	0.74165	1.43415	-0.240239	0.378764	-0.502238	0.51473	-0.440602
MIR376A	0.340857	0.156659	0.163815	-0.511029	2.61492	1.34481	0.423431	0.550555	0.806995	0.0418974	1.36968	-0.0404662	-0.499504	2.50193	3.03686	0.796677	3.19085	-0.304882	3.11292	0.342184	3.78851	1.38766	0.226519	1.23176	-0.34265	0.90348	-0.482845	-0.143142	-0.884257	-0.0618796	0.775802	-0.45714	0.131377	0.472225	0.142196	0.714635	2.51922	-0.407411	-0.0756271	0.0594177	0.435637	1.65549	-0.0268047	-0.458904	-0.192525	5.09427	0.517639	0.232553	0.966817
MIR376B	1.32469	0.21746	2.18828	6.64564	0.739797	1.55984	0.12348	-0.248147	1.60204	-0.472352	-0.224033	-0.568051	1.88996	-0.39312	0.403074	-0.0471385	0.406785	1.88359	0.813177	0.559573	0.032026	4.24998	1.85027	0.488941	-0.0632126	0.114573	0.661208	-0.0103151	3.2956	0.513003	0.299118	0.452063	1.82296	-0.0357989	1.21527	1.05633	1.23256	1.6602	1.49701	1.22548	0.486646	0.231302	-0.263657	-0.23	0.171287	1.26341	-0.0903747	1.59716	0.893593
MIR376C	0.892335	-0.116424	2.4447	-0.682395	3.19553	-0.115822	-0.642104	1.58489	0.220333	2.3269	-0.500315	-0.597061	-0.383939	2.08849	-0.166126	-0.204856	0.258386	-0.327763	-0.528323	-0.719451	0.394412	-0.46036	0.366089	0.391271	1.2256	-0.358795	0.147874	0.0430522	1.89804	1.81252	1.99592	0.872017	1.84253	0.61958	1.25501	0.386946	1.50855	-0.236509	-0.262262	-0.403795	1.78417	0.914954	1.21154	1.11664	-0.00143247	1.15094	3.4139	1.8529	1.75155
MIR377	0.285282	0.662361	0.861267	0.690427	0.392181	-0.194329	-0.459775	0.175385	-0.160811	2.45021	1.43067	3.52236	0.342405	3.65706	-0.305966	-0.448673	-0.1775	5.04694	0.937261	0.845112	0.384885	0.344736	1.82	0.821652	-0.165682	0.0216361	0.800814	0.884425	1.93455	1.35089	2.01907	2.62234	0.661276	-0.0406928	-0.136983	1.46584	0.176547	0.917172	0.548577	3.76258	-0.435895	0.076704	0.798509	1.4255	0.500781	3.86165	-0.209076	0.438736	0.848966
MIR378	-0.248525	-0.667247	-0.317307	1.01696	0.0807954	0.586928	0.704305	-0.908017	-1.46394	-1.09914	-0.417474	-0.724767	0.380129	0.446642	0.253288	-1.33264	0.448252	-0.476985	0.172968	1.09468	1.11242	0.3864	0.703209	1.03812	0.621586	1.06737	-0.281067	1.17927	1.16833	0.990598	0.151916	0.91254	-0.0862912	-0.949111	0.167254	0.474482	4.82046	3.22873	-0.376233	-0.391928	-0.236855	0.558615	3.45857	1.25472	1.62358	-0.127414	0.0151543	4.36313	0.177008
MIR379	0.571425	0.0442853	0.800647	0.226532	-0.249949	0.354228	-0.427078	-0.296883	3.54014	4.92444	-0.709135	0.810852	-0.513914	-0.791065	0.835008	0.311121	-0.112458	-0.040569	1.58862	0.44487	1.86963	1.4782	-0.139017	1.02343	0.984505	0.791438	0.559941	0.848256	1.69541	0.654392	0.222807	0.524447	1.18562	0.0161558	0.961873	1.1547	1.72501	0.647139	1.49208	4.14167	1.64674	0.024167	0.706754	1.84594	0.636063	5.50988	1.19756	0.544497	0.268872
MIR380	0.138143	0.499509	-0.3296	-0.398472	3.84843	1.68417	0.0727528	-0.517297	-0.870883	-0.272991	-0.476326	-0.328097	1.4754	1.45859	-0.134006	-0.845304	-0.157148	-0.369108	-0.610768	0.287541	-0.236048	0.0952451	-0.00690334	-0.0610037	1.84827	1.05018	-0.0314755	-0.4316	0.165068	1.30368	0.501041	-0.263281	1.38713	0.571442	0.503855	2.92418	-0.612044	-0.260295	-0.0913329	-0.463526	-0.200413	3.91427	0.230771	1.05673	-0.724135	1.36962	2.70525	1.49284	-0.867209
MIR381	1.06556	1.44076	0.48545	0.129622	2.51951	-0.596646	1.7197	0.397832	1.53439	2.98102	0.437671	0.266529	0.926585	3.00292	-0.575798	0.42037	-0.337752	0.736761	0.304924	0.771188	-0.132611	-0.415794	-0.605224	-0.152517	2.11965	2.35826	-0.378595	1.15778	-0.688882	-0.0909673	-0.73895	4.6789	-0.557995	1.42155	0.0782746	-0.637289	2.69938	1.46551	4.86634	1.38287	1.68342	-0.294048	0.976778	0.577382	-0.30358	1.40453	0.454256	-0.297949	1.72657
MIR382	-2.6502	-2.2777	-1.97488	-2.20557	-0.786182	-1.86293	-1.76497	-1.16439	-2.3428	-1.66272	-2.34071	-2.27718	-1.61053	-2.89373	-0.373687	-1.83586	2.50874	-1.59263	-2.69498	-2.38638	-1.2476	-2.22871	-1.51681	-2.36401	-2.54654	-0.507354	-2.84974	-1.96303	-1.72082	-2.89939	-1.8234	-2.39011	-2.13234	2.22217	-2.67154	-1.69087	-2.55566	-1.9671	2.43132	-2.85462	-2.27582	-1.30955	-3.06037	-1.97275	-0.0361221	-2.30214	-2.57379	-3.16955	-1.90607
MIR384	1.09063	0.755342	0.300932	0.511526	1.842	0.0332466	0.502714	0.286305	1.34269	0.500042	-0.102163	-0.0574326	-0.162413	0.0949671	-0.203261	0.242396	5.69418	1.75522	2.05223	-0.392489	1.20042	0.885643	-0.522945	0.491353	2.44281	1.11623	4.83135	0.688396	0.73567	0.132437	-0.298544	0.24452	0.52828	4.52849	1.19139	3.86689	-0.0554167	2.05023	3.73053	0.0981796	-0.0815388	-0.242036	-0.257705	-0.0397619	1.28206	-0.104672	-0.208945	3.90788	-0.427186
MIR409	1.01643	3.21422	0.544047	-0.0799146	1.57595	-0.207723	1.85096	0.73984	0.230063	3.01877	1.80138	-0.0127706	2.70913	-0.0704296	0.83168	0.599416	0.0673356	3.79794	0.853851	0.128379	-0.218961	1.36949	0.627861	0.780292	1.38075	0.348922	1.31432	-0.215568	0.832147	0.503251	-0.0860822	-0.147126	2.17647	2.90658	-0.335873	0.113764	-0.522286	3.86665	0.46078	-0.530283	1.08165	1.90101	-0.119374	-0.0682853	1.45051	2.53533	1.05014	0.996707	0.0363434
MIR410	0.95313	1.5527	1.09302	0.120947	0.348543	0.858746	3.35922	0.148122	0.216489	-0.267438	-0.519546	-0.196622	-0.979597	2.04897	4.72389	-0.741105	-0.0324752	-0.860075	2.06305	0.0276116	2.25999	0.163866	1.16619	0.990923	1.11281	-0.0128752	1.62347	1.31797	-1.05472	-0.98877	-0.0848152	-0.630559	0.659336	0.217889	-0.193523	-0.763173	-0.12678	-0.268115	0.141051	-0.309087	0.339743	1.17899	0.292175	-0.691187	1.39661	1.362	0.724383	1.10769	1.17526
MIR411	0.313468	-0.290994	0.556229	4.69737	1.0661	0.512084	-0.205336	0.693735	-0.016236	-0.37916	-0.855328	3.85396	-0.202188	1.89297	-0.459164	1.51517	-0.271658	0.878868	-0.0879022	0.804026	0.632002	0.247922	0.29508	-0.878502	0.723811	0.754597	0.184836	-0.284822	0.138266	-0.0606939	-0.444773	0.146681	-0.735377	-0.407788	-0.345421	1.41797	-0.87394	-0.434518	1.65539	1.38011	-0.405959	0.925266	-0.155723	1.10853	0.143009	0.507995	-0.300798	0.467322	-0.206983
MIR412	0.786102	-0.72755	1.88534	-0.349653	4.49344	-0.387899	-0.228905	-0.763649	-0.157872	-0.595922	-0.51438	0.235765	-0.323339	0.0499917	-0.114564	-0.407073	-0.0696436	-0.169517	-0.765912	0.512211	1.02864	-0.421378	0.0679073	0.0583397	0.642461	2.94513	-0.925691	0.667318	-0.22253	-0.47233	0.0165128	-0.572322	-0.860221	-0.981506	-0.281088	4.67033	-0.682074	6.00151	-1.02686	0.312504	1.76644	-0.313233	-0.182584	-0.2881	1.17462	-0.0937875	-0.300345	-0.441646	-1.00392
MIR423	-3.72027	0.374228	-3.69178	-4.64205	-2.59109	-3.86488	-4.21175	-2.68211	-4.35492	-3.77731	-4.57463	-4.35336	-4.46141	-5.23615	-4.40044	-4.31042	-0.682741	-4.48804	-1.08739	-3.67557	-3.44503	-3.58084	-4.51538	-4.34396	-3.4612	-4.38397	-3.69791	-3.64645	-4.66438	-4.08642	-1.81726	-3.26031	-4.15365	-4.7106	-5.15624	-3.98433	-4.40412	-2.26312	-2.79915	-4.01514	-4.21269	-3.72343	-2.50224	-3.81965	-4.15134	-3.78709	-4.70909	-4.69609	-3.91678
MIR424	-0.256963	0.675735	0.176928	-0.220442	-0.306396	0.885182	1.32443	1.46253	0.420995	0.633248	0.689687	0.414905	0.200907	3.97352	2.81476	0.520315	0.482543	0.980462	-0.0901902	0.746526	-0.724911	0.0195837	-0.623372	0.944279	0.0550252	-0.72224	-0.483486	3.18445	-0.905744	-0.731624	0.49387	0.764606	-0.967338	-0.817454	-0.616896	0.573009	-0.610798	-0.572993	-0.371653	0.648506	1.16309	0.123192	-0.322723	0.784208	-0.128951	-0.802621	0.709776	-0.4045	0.785224
MIR425	-0.543523	1.04728	-0.48997	-0.112748	0.0197709	-0.608907	2.05224	3.95815	-0.824846	0.385708	1.24389	0.276975	0.216171	0.857111	1.53364	-0.880994	-0.136358	0.724597	-1.2791	-0.483151	0.00737329	-1.86214	-0.488493	0.058875	-1.57173	-1.41814	-0.585742	-0.584699	-0.690642	0.111336	0.14051	-0.500465	-1.19855	0.0627491	3.9116	2.47334	-0.314213	-1.62189	0.218798	-0.776979	-1.10546	4.45167	-0.232775	-0.637206	2.27606	-1.35143	-0.58379	0.147685	0.32629
MIR4261	-2.43467	-1.98698	-2.18931	-0.761837	-3.22171	-0.044349	-0.848136	-2.81824	-0.906684	-2.61831	-2.37948	-2.43909	-2.43728	-2.49443	-2.6915	-2.75134	-1.88107	0.484691	-2.0425	-1.17428	-2.05761	-2.28981	2.14351	-1.99881	-2.70437	-1.52922	-1.38789	1.47707	-1.66375	-1.49048	-0.838393	-1.41519	-1.07716	-2.51888	-0.434466	-1.04014	-2.21575	-1.55382	-1.34229	-0.408659	-1.69306	-0.515733	-2.61995	-1.62926	-2.21804	-2.78205	0.86613	-1.08046
MIR4267	-2.59543	-2.8514	-1.89608	-2.73938	-2.64947	-2.68636	-2.64727	-2.60718	-2.89367	-2.52897	1.39226	-1.94601	-1.043	-0.712997	-2.46674	-1.96289	-2.23777	-0.156891	0.591479	-2.3593	-1.29776	-1.87909	-2.76877	-3.04673	-2.37145	-1.57762	-0.908575	-2.07742	-2.6198	-2.38517	-2.26859	-2.34185	-3.19717	-2.61133	-0.429494	-3.44629	-2.36667	-1.12761	0.742485	-0.74451	-1.68126	-2.48406	-2.865	-2.60669	-0.0165343	-2.09892	-2.11627	-2.33098
MIR4280	-2.01033	-2.1804	-2.36759	-2.35445	-0.130727	-1.11576	-2.45528	-2.27932	-1.8763	-2.00083	-1.18371	-0.608208	-0.235511	-1.78413	0.709291	-2.52018	-1.90732	-1.995	1.95481	-0.455968	0.250922	-0.0913141	0.299433	-1.51127	-1.81002	-2.02197	-2.01191	1.80303	-0.409084	-0.484781	-2.20548	-2.15313	-1.58123	-1.99321	0.579514	-2.13551	-1.5229	-2.20533	-1.19727	-2.08167	0.396631	-1.62128	-2.14644	-1.13886	-2.22588	-2.37816	-1.9147	-1.42497
MIR4281	-1.13721	-1.29282	0.0805421	-0.543507	-0.984943	-0.894642	-0.376503	-0.731403	-0.344124	-0.321135	1.0004	4.29457	-0.0708132	0.00537759	3.5292	-0.265481	2.7926	-1.0696	1.32343	-0.307576	-0.410246	-0.164309	-1.22886	1.00627	-1.12469	0.0936771	-1.11004	-1.30215	-1.52304	0.445894	-0.0714098	2.8239	3.80647	-1.21905	-1.38156	-1.24094	-0.17611	-0.394883	-1.47875	-0.715953	-0.839803	0.0494362	-0.870136	-1.21601	0.423335	3.34482	-0.973167	-0.147469
MIR429	1.26722	3.08624	-0.0599683	0.1269	-0.0115549	4.67727	0.140776	1.57629	1.86259	0.785185	-0.188734	0.520859	0.035449	-0.325042	1.29092	0.982295	-0.406404	0.158084	4.28286	3.00619	0.890708	-0.164914	2.66161	0.559123	1.15651	0.829561	0.231616	0.920623	1.14755	0.393866	-0.291013	0.147858	0.0214423	0.821535	3.22226	0.0182601	2.7411	-0.174314	1.08167	0.243591	0.262934	0.177957	0.56556	0.260937	0.956628	0.0763429	-0.258541	-0.133482	-0.219279
MIR431	0.0902564	0.0315122	-0.0582285	1.50289	2.63521	-0.467495	-0.0198227	0.477574	0.34813	0.0254571	-0.734967	3.10203	-0.820326	-0.360622	-0.874871	1.45654	-1.15518	-0.613604	2.31561	-0.445284	3.43372	2.54793	0.411743	0.0951729	0.487971	1.40248	-0.396962	2.24502	0.840485	0.378503	0.629229	3.09011	2.28061	-0.34812	-0.722437	-0.691829	0.968005	4.21091	0.490264	0.610177	0.357372	-0.321079	0.0228013	0.142162	0.633035	-0.397836	-0.154072	3.15866	-0.655285
MIR433	1.1387	0.353832	0.732757	1.42105	0.829197	1.03213	1.61069	1.12562	0.718505	0.614448	0.0964406	0.0337023	-0.0830091	2.39892	-0.574695	-0.0903698	-0.601995	-0.0333951	-0.247778	0.385797	3.32184	2.45408	0.304125	1.56447	0.737761	0.713924	2.87155	0.9296	1.2563	1.19467	3.15205	1.39699	0.383881	0.316567	0.856461	1.91222	0.525779	5.11325	0.750757	1.85549	1.0256	3.08644	1.12723	0.432521	1.25215	1.39432	-0.180988	0.533436	0.327695
MIR4330	-3.36143	-3.5846	-2.6884	-3.30544	-1.7167	-2.65577	-3.85115	-3.39293	-3.01652	-3.66329	-3.06344	-3.66379	-2.57788	-3.15438	-2.79211	-2.46812	-1.10569	-3.75656	-3.79444	-0.300823	-2.74894	-3.0918	-3.56026	-2.7168	-1.80099	-3.39997	-2.30329	-3.49314	-3.59606	-3.06503	-1.56825	-3.32564	-0.820682	-3.78593	-0.383055	-3.27921	-3.68431	-1.17162	-2.92308	-0.863722	-2.0066	-2.97506	-2.8758	-3.44719	-3.77365	-2.28638	-3.09943	-3.38342
MIR448	1.34152	1.22405	0.215001	0.78626	1.97246	0.974901	0.115941	0.166965	0.67348	2.56949	1.49631	3.30148	3.69704	2.56654	1.05545	1.7539	1.29864	2.39772	-0.570969	0.146788	0.774996	0.0106039	-0.322797	1.82207	1.24708	0.710448	0.448812	1.52707	-0.0983921	-0.0876271	0.117969	5.04545	1.29304	0.466209	2.42888	0.384471	-0.0914957	-0.029561	1.15459	3.59943	1.09203	1.38968	0.253784	0.254642	0.0115043	1.14346	2.11185	1.1251	0.0655502
MIR449B	-2.53119	-2.52453	-0.611518	-1.47586	-2.41606	-1.0304	-1.69478	-0.788003	-2.01379	-1.30356	-1.65966	-1.9453	-2.25948	-1.67143	-2.10045	0.622615	-1.89921	-2.30465	-0.618091	-1.24809	-2.60317	-2.37477	-2.50284	-1.8681	-2.27769	-0.736846	-1.79349	-1.98681	-1.62207	-0.711173	-1.40092	-1.67668	-1.75966	-1.38405	-0.0151275	-1.29675	-1.54848	-1.28551	-0.437531	-0.505179	-1.46176	-1.39252	-2.25463	1.75476	-2.22036	-1.7841	-2.49707	0.293579	-2.75044
MIR450A	-0.600395	-0.393998	-0.700211	1.73595	0.537564	0.2048	0.0762347	-0.336349	3.73611	-0.629122	3.07371	-0.774918	2.34026	-0.543976	-0.724343	0.430554	-0.73257	5.67411	-0.17553	0.573227	0.562015	-0.010821	1.45693	0.382897	1.76806	-0.72719	1.64111	1.23292	-0.0637328	-0.309315	0.141314	-0.262879	-0.0365511	-0.477244	-0.40454	1.2851	1.28117	-0.721291	1.41097	-0.598846	-0.636232	-0.744757	-1.07446	-0.0699484	-0.4217	0.264824	0.530852	-0.627646	-0.642735
MIR450B	1.12389	1.3218	0.530022	1.63313	-0.190534	2.51479	1.71616	0.18681	0.404807	5.57114	1.4105	1.66854	0.704723	2.37397	1.34649	-0.443818	1.51373	1.83811	2.47954	4.28018	2.48763	2.54846	3.83827	2.68194	3.05503	2.23105	2.23986	2.59914	2.11105	2.26411	1.66859	1.64481	0.966815	0.998314	2.35841	2.74305	1.41759	2.99655	2.17811	1.15874	2.78446	2.78853	2.3898	2.02667	2.07323	1.00281	1.64927	0.938975	-0.565374
MIR451	-0.826458	-0.434262	-0.198873	-0.154299	0.478221	4.57051	-0.434642	-0.757845	-0.263819	0.733669	1.22469	-1.37504	0.304036	0.33408	0.00451795	-0.608529	-0.362958	-1.19293	3.07066	3.65545	4.05075	4.05146	0.736386	4.30505	2.77317	2.95865	3.99275	3.79022	4.1223	3.26966	0.894458	1.42957	0.868826	1.95995	0.476466	1.57808	0.565083		1.13757	4.34805	3.816	4.54011	4.4933	2.56329	4.50124	2.94426	2.46112	2.73118	7.41445
MIR452	0.0475297	-0.185642	4.53681	0.524223	0.0126212	-0.403093	-0.796585	-0.433375	-0.556369	-0.638689	-0.250182	3.11562	-0.504587	0.189161	-0.680388	1.34612	1.49455	1.34617	-1.24282	1.16693	0.883432	1.56149	1.73552	-0.342947	-0.324437	0.860917	-0.74491	0.102404	0.713506	-0.599145	1.60499	-0.850338	3.12012	-0.798232	2.88207	1.42907	5.15519	-0.257563	-0.604302	0.0496693	0.576971	0.540859	-0.109487	-0.279556	-0.578567	-0.0303136	0.749811	0.0947311	-0.952468
MIR454	0.484388	1.30752	1.09132	2.68783	3.5809	-0.541118	1.10326	1.02121	0.731062	2.19379	0.373344	0.781615	0.122746	0.75836	0.987246	0.27004	0.484626	0.481947	0.0382779	0.742832	0.923106	0.185532	0.540737	-0.0762812	0.110834	-0.405785	0.521025	2.02331	0.426371	-0.975654	1.67857	0.567012	-0.293254	3.24024	3.2631	0.482763	-0.623481	2.09223	3.82745	0.628725	-0.293649	0.143162	1.70218	2.98412	0.83312	0.373006	0.158849	-0.0723191	-0.176704
MIR455	1.09604	-0.266892	-0.342092	0.025072	4.6553	1.10551	0.180109	0.0731174	2.22792	2.8131	3.47519	4.20653	2.01593	2.28309	0.506409	0.944346	0.369258	-0.390919	1.47173	3.36982	1.48927	1.60218	1.10519	0.63075	-0.168331	0.346524	1.46338	0.0816585	0.021772	1.57686	0.27129	1.14755	0.289753	0.613956	-0.317143	0.246574	-0.0759438	0.956301	0.173355	0.219316	0.0651634	3.02552	-0.177172	1.09556	2.41761	0.456387	-0.469878	0.529723	0.557487
MIR483	-4.22202	-3.50147	-4.38678	-4.31313	-1.91886	-4.82828	-3.92808	-2.76593	-3.28759	-3.54521	-3.15055	-2.44816	-3.38575	-3.60124	-4.17965	-1.94248	-4.28655	-1.381	-5.33141	-4.03595	-5.28027	-5.81583	-5.7488	-5.08413	-3.43117	-5.35353	-4.79085	-3.80885	-4.17351	-3.89939	-2.91648	-4.52872	-3.66361	-2.50925	-3.74799	-4.96611	-4.86263	-5.34513	-2.11361	-3.79437	-4.76824	-5.71659	-4.92791	-4.92061	-5.26321	-4.26173	-4.3743	-5.92737	-4.06783
MIR484	0.514318	2.49453	1.54849	1.78095	5.09955	-0.110169	2.6931	3.86258	4.52993	1.54315	1.37202	0.992745	2.09942	0.91607	0.823207	2.2147	1.71014	2.123	-0.0358412	0.321747	-0.230177	1.75882	2.46024	-0.733587	-0.775597	0.813241	-0.0192346	-0.626062	0.701023	-0.755244	-0.457205	-0.4833	0.465486	-0.779974	-1.0465	-0.635889	-0.197086	-1.4548	-0.368548	-0.9686	-1.46176	0.738758	-1.58183	-0.439456	-0.57117	-0.126351	-0.207684	-1.22555	0.522467
MIR487A	0.859993	0.41269	-0.475763	2.18937	-0.10735	-0.0620307	0.553536	1.04147	0.406116	0.733977	-0.759159	0.24685	-0.644957	-0.766161	-0.385037	1.20736	1.84957	-0.11301	0.27152	0.499319	-0.06604	-0.539003	-0.135223	1.13844	-0.938376	1.44493	0.785481	-0.656954	1.82757	4.53844	-0.0522367	-0.521397	-0.269359	-0.238337	-0.617854	-0.110017	-0.856945	4.39163	-0.0691648	0.337634	0.0597109	-0.391386	-0.0281203	-0.18541	0.4821	0.65192	-0.638081	-0.108852	0.191559
MIR487B	0.536477	0.234982	-0.765231	2.06988	3.43042	-0.309819	2.33661	0.127544	-1.44001	-1.26654	-0.0654603	-0.61108	-0.38745	0.0193535	0.260843	-0.365711	-1.03923	-0.916564	0.864559	-0.122752	2.88241	-0.895014	2.13834	0.723717	0.243916	1.8971	-0.40668	-0.464774	-0.879699	1.24374	0.117538	-1.0368	2.25259	-0.515026	-0.667252	-0.714009	0.478998	-0.850904	-0.564375	-0.94638	-0.954381	-0.812257	2.42057	-0.151153	0.276306	-0.0985196	-0.213442	-1.20781	1.25997
MIR488	0.625892	0.754344	-0.263441	0.957661	1.07878	1.23532	1.8027	0.956698	1.1318	0.860655	0.509749	0.531999	1.09069	2.23207	-0.266932	3.24829	0.151095	2.25161	-0.121948	1.10542	0.861636	1.33744	1.56243	1.10264	1.39333	0.978105	-0.524086	1.09342	1.51472	0.400341	-0.614511	0.615422	0.597369	0.375213	-0.156968	0.327578	0.411456	0.670443	4.04644	4.14331	2.18353	1.1359	-0.489558	-0.0536841	1.28467	0.339435	1.885	1.94572	0.495233
MIR489	0.802139	-0.167423	1.40249	0.227294	2.53195	1.26526	-0.248913	1.43672	0.12301	-0.368156	-0.117221	-0.316181	0.177519	0.339567	-0.755002	1.51907	1.43857	-0.274278	2.19923	0.0399074	1.03749	2.31867	-0.248055	0.303599	0.910082	1.04207	0.725296	0.895349	0.518334	0.716319	1.07644	1.23144	0.0418462	0.722025	0.751453	0.502716	0.792109	0.053125	3.00289	0.773579	0.04402	-0.0414091	0.40564	1.79957	-0.293916	0.443435	0.20977	-0.557261	-0.596216
MIR490	0.695301	-0.351632	3.75714	-0.10119	-0.482638	3.07283	-0.765117	-0.0336401	1.02418	1.25411	1.38642	1.55462	1.66867	2.21663	-0.134395	-0.567182	0.393212	2.92179	2.03285	0.220366	-0.638256	0.0531884	0.0250502	1.26198	0.176482	0.0672418	-0.369389	-0.163315	-0.0630308	-0.261125	0.688426	4.98275	-0.721647	2.54151	0.430729	3.35842	0.244435	0.176138	1.06967	2.32901	1.75619	-0.348827	-0.472747	1.12571	-0.125216	0.822793	0.345064	1.48531	-0.370986
MIR491	-0.0763163	-1.49052	-1.5682	-1.72659	-0.953559	1.00222	-1.75628	-1.65048	3.17363	-1.70731	-1.00085	0.503038	-0.609266	-0.906765	0.460405	-0.144527	-1.51089	-0.586645	0.596241	-0.368451	-1.06523	-1.17047	-1.43492	0.268589	-1.76128	-0.0128084	-1.02273	0.177439	-0.329449	0.317844	-0.996978	-1.38793	0.0238792	-0.361493	-1.19126	-0.717128	-0.761735	0.362045	-1.2317	0.530632	-0.628206	-0.497264	-0.27167	-0.233752	-0.674986	2.05753	-1.33056	-0.579442	-1.67261
MIR492	0.733717	3.64504	-0.75023	-0.850317	0.554032	-0.538569	-0.525361	0.227897	-0.507411	-0.32041	-1.40919	-0.696545	4.91651	0.0215017	1.41456	-0.0156856	0.37014	-0.796078	2.09037	0.46885	-0.623235	0.306665	0.384448	2.29724	-0.386347	-0.14692	-0.289597	-0.477296	-0.0984437	0.283404	0.943536	-0.15139	-0.805988	-0.221635	-0.477189	-0.889093	-0.512566	2.07827	0.137273	0.807189	-0.886925	0.311211	-0.0567603	0.82926	1.11535	-0.21814	-0.806132	-0.407152	-0.534556
MIR493	0.162621	5.14438	0.156687	0.364216	0.532712	1.85352	1.09962	1.31917	0.725326	-0.164087	-0.478413	-0.401941	-0.20618	-0.418161	4.7556	1.14789	-0.521906	-0.345638	1.09693	1.28152	0.101854	-0.281609	0.203385	0.104677	0.279796	0.667755	0.904735	0.350155	0.702935	0.899969	0.399532	0.649044	2.46008	0.413966	0.64733	0.0764985	-0.459065	-0.790627	0.57438	-0.583087	0.789343	-0.264437	0.36323	-0.259208	-0.343036	0.24708	0.526593	-0.400032	-0.403608
MIR494	-6.23643	-4.59216	-4.03178	-6.07653	-3.72942	-4.90417	-1.10951	-7.32601	-5.78843	-5.15701	-5.5042	-6.14308	-7.64197	-7.12686	-7.68795	-7.50094	-7.78715	-7.26262	-7.03831	-7.56394	-8.27885	-5.17727	-5.96133	-7.65059	-7.62792	-5.06993	-6.41596	-5.28642	-7.71194	-6.25075	-7.88217	-7.69971	-7.03507	-7.21888	-7.55105	-6.10543	-4.43603	-7.85548	-3.27816	-5.05044	-7.93293	-6.8048	-6.99757	-8.02215	-7.87492	-7.35144	-7.73202	-5.75016	-0.161716
MIR495	0.710579	-0.610667	-0.246709	1.99421	1.14645	-0.0664876	-0.467646	-0.70498	1.29223	1.16776	3.12757	6.12674	-1.08383	2.86172	-0.39951	-0.581636	0.336667	6.05027	1.04999	-0.539951	-0.800182	0.720169	4.30665	1.14981	-0.428689	-0.995241	0.517235	-0.756791	2.22379	0.159305	0.0544584	-0.306848	1.54622	1.06741	-0.795724	1.73979	0.690342	1.42165	-0.461131	0.131662	-0.223488	1.20464	1.30631	1.26437	-0.060291	1.38601	-0.599512	-0.3625	0.687896
MIR496	0.914582	0.46554	-0.0601199	2.37756	-0.212905	-0.51593	1.0704	0.877603	2.20843	1.441	0.745994	2.21969	1.91831	0.392653	-0.267399	0.325862	0.739521	0.265908	-0.219366	4.87903	0.263045	-0.136963	-0.36746	-0.590804	0.830236	1.90449	0.253562	0.389653	1.51236	-0.45557	3.69722	-0.140048	0.486938	3.65775	2.09923	-0.35916	5.70165	-0.364704	2.23693	0.630981	0.36782	-0.575951	0.123981	1.20899	0.206004	-0.531368	2.86902	3.71262	-0.797985
MIR497	-0.119294	-0.227181	0.0490237	1.70858	0.471771	0.83595	-0.262066	0.684273	0.359845	3.01642	1.31612	0.527271	0.370902	0.168677	0.23941	2.76503	2.89452	0.0239556	-1.16146	-1.00146	-0.505559	-0.476856	-1.0109	-0.0443213	-0.36829	1.20891	-0.267806	1.75054	-0.995357	-0.349637	1.91175	-0.743214	-0.0412075	-0.980084	0.765248	-0.644818	-0.794644	-0.584745	-0.976961	-0.837242	0.851509	0.796543	0.468741	2.69292	-0.70534	-1.08222	-0.364456	-0.096766	0.470327
MIR498	-0.88079	-1.25011	-1.86214	-2.21686	-1.49842	-1.27689	-1.98988	-1.72567	-1.84644	-1.87564	-1.28551	-2.19747	-0.360217	-2.03063	0.636062	-2.48086	-0.276446	-2.17896	-2.24111	0.216562	-1.67038	-1.07352	-0.518704	0.213006	-1.7347	0.388495	-1.47253	-0.0990683	-1.25459	-1.80191	-1.61306	-1.50596	0.346305	-1.53959	-2.02585	-1.04668	-1.02549	-1.05545	-2.24781	-2.3602	-1.15329	0.799769	-2.38932	-2.03201	-1.42543	1.44394	-2.27237	-1.14574	-1.63011
MIR499	-0.345073	-0.253146	0.500334	1.42526	0.10221	1.49619	-0.153144	-0.518314	0.273546	-0.243293	0.301969	0.76977	0.820457	1.12985	0.0201093	2.00871	0.339009	-0.492681	3.85493	3.11976	2.38255	2.52081	4.06511	3.44482	3.98688	2.06953	2.36421	2.94485	5.42781	3.41155	0.828992	0.981298	1.12688	2.63651	1.13771	0.818583	1.18379	0.896569	0.271184	1.53129	1.32969	3.12231	1.95097	1.78803	2.65454	1.40972	1.10132	1.26787	-0.463157
MIR500B	-2.3174	-1.82817	-1.52414	1.14849	-0.43023	-1.64434	-2.1526	-2.48846	-1.41059	-2.17547	-2.35396	-2.39393	-2.14146	-2.26039	-1.10909	-1.88942	-2.13255	-2.07707	-0.895885	-2.50258	-0.959285	-1.27473	-2.31819	1.04358	-2.45511	-2.7414	-2.63619	-2.16806	-0.233496	-1.0725	-1.67969	-1.71812	-0.773385	-2.22816	-1.70312	-2.50871	0.715099	-2.6262	-1.09003	-1.02042	-2.73646	-0.216735	-0.660708	-0.634994	0.893554	-1.4819	-0.902606	-0.328548
MIR501	0.784622	0.42858	0.0930724	1.07086	1.39806	-0.043036	0.388451	1.52184	0.0617057	-0.878196	3.44021	-0.054692	-0.326396	-0.12729	0.297896	3.03157	0.656465	0.921618	1.27006	0.732357	0.734244	0.337733	0.236804	0.553064	2.18212	-0.318651	0.599952	0.54133	-0.39412	-0.409671	-0.282153	-0.417183	0.17471	0.294145	0.614564	-0.566504	1.0742	0.256491	0.15679	-0.100397	3.27674	0.569905	1.13396	0.405368	-0.592975	2.83251	0.595096	2.58082	0.0424302
MIR503	0.825489	0.415403	-0.199964	0.258375	-0.527438	-0.215321	0.17205	0.686933	0.773916	-0.400591	4.09296	-0.646928	-0.468077	-0.735059	-0.997169	-0.104626	0.0909719	0.933029	5.13472	0.447886	1.00587	-0.455112	-0.349165	0.587422	0.767472	0.484042	1.42942	0.26892	3.86533	0.305264	1.72117	-0.235208	0.153917	0.269409	1.0238	4.7098	-0.331486	1.02002	0.62845	3.94616	3.5688	-0.366698	1.67316	4.7345	0.640849	1.24114	1.75803	-0.39912	-0.295839
MIR504	0.538106	3.24792	-0.327589	-0.0725842	-0.717303	-0.935504	-0.9015	-0.235532	0.24563	-0.337177	-1.10719	-0.81276	0.298595	0.970352	-1.0145	0.207802	-1.04903	0.188797	2.02447	-0.809165	-0.105078	1.21947	2.59275	-1.17614	0.638527	-0.357755	0.80359	-1.13099	-0.692013	-0.939631	-0.573476	-0.769215	-0.988328	0.734852	-0.353775	2.55909	-0.585475	1.5915	-0.739426	-0.7675	0.307466	-0.400665	-0.399247	-0.810834	-0.0970355	-0.794086	0.594797	0.682481	-0.98669
MIR506	-0.330985	-0.420081	-0.717049	-0.479758	0.701977	-0.284989	1.00404	0.306797	-0.866224	4.25032	0.184824	0.632416	2.60943	-0.721777	-0.396938	2.95858	6.32877	-0.796222	0.0671725	0.215392	1.03651	1.20299	3.13509	0.241882	0.333163	0.462058	0.838349	0.893683	0.987994	-0.820681	-0.0372291	-0.10801	-0.524726	0.0784615	0.00589226	1.01915	0.0237217	-0.602117	0.877024	-0.978207	4.86731	1.20479	-0.0422956	0.955589	0.806074	-0.419306	-0.670488	1.45983	-0.797682
MIR507	1.29886	0.377201	0.220601	2.61411	-0.428484	0.814167	0.406308	1.09931	-0.311414	-0.344204	0.865515	0.277358	0.136908	0.902313	0.874194	4.77086	-0.222174	-0.153876	1.27131	0.95788	0.781809	-0.324392	0.80025	0.313078	-0.0243779	-0.316183	0.630083	-0.161723	3.0005	-0.487429	1.26022	0.917613	0.909137	-0.132438	2.10041	0.107413	0.00760832	1.90627	0.243725	1.27595	2.27375	1.07053	2.62931	0.370391	1.62582	0.385852	1.12047	0.426231	-0.424874
MIR508	1.03859	-0.0777428	-0.494158	1.63292	3.56514	0.802443	0.0892003	0.618554	0.438491	0.16391	4.18232	-0.290673	5.48113	-0.0971956	0.209861	-0.0996011	0.221793	-0.341909	1.90273	-0.236413	0.509499	2.23352	1.22966	0.262153	0.145991	1.19823	3.91122	0.0284641	0.28556	3.89687	0.369875	0.973119	2.50677	1.8309	0.741153	1.55381	3.51915	-0.412074	0.353789	0.717776	0.76173	1.10136	0.518401	0.123174	0.00121549	0.537485	1.3947	0.61122	-0.339312
MIR509	0.756941	-0.532078	0.484231	1.31111	2.1222	0.558357	0.246804	-0.092744	0.989872	0.126364	-0.667531	0.0161722	0.0581685	-0.220896	-0.378494	-0.501036	1.5865	0.147225	0.710893	-0.399521	0.484817	1.17892	0.458577	0.0382389	0.658613	0.14449	-0.134542	0.4533	2.0798	0.160181	-0.381817	0.469033	1.13844	0.303278	-0.507592	1.05593	1.1019	2.41089	2.79291	-0.165108	4.62049	-0.0115983	1.43299	-0.192329	0.411584	0.671519	2.39048	0.223519	-0.69501
MIR510	0.0329436	-0.265925	0.234671	-0.782431	0.0391719	3.60666	-0.459235	0.351775	-0.373894	-0.603018	-1.41611	-0.928721	-0.309396	-1.34515	-1.20147	0.305377	-0.387382	-1.07931	3.9264	3.93879	3.80766	3.87107	2.77854	3.92697	4.49068	3.48385	3.73344	3.77355	3.77536	4.4011	0.85463	2.16794	1.15747	1.52524	1.6287	0.943104	0.98913	1.173	0.909047	3.14007	3.27314	3.30105	3.35077	3.83586	3.00276	1.34106	1.50783	1.61097	-1.37539
MIR511	0.84783	0.74564	1.52428	1.01121	-0.326976	-0.0284196	-0.196296	-0.305778	-1.07359	1.03623	0.419273	-0.169158	-0.0640566	1.57291	4.74792	4.35763	1.56146	0.753795	1.65402	0.994676	-0.950856	3.0139	-0.466465	1.00966	-0.132813	0.110934	-0.465264	1.46568	-0.487753	0.649168	2.0238	4.15603	-0.189834	-0.0683509	-0.381779	3.26518	0.698127	2.08163	0.477894	1.45683	-0.0899046	0.215925	1.68507	-0.988674	-0.117325	-0.287628	-0.244841	-0.578806	-0.840567
MIR512	0.706022	0.418623	-0.659753	2.55868	2.28108	-0.838273	-0.197494	1.83897	0.408657	-0.11973	3.83794	2.93937	0.593692	0.202821	0.543636	1.24797	-0.657741	0.30393	-0.916268	0.79602	3.08377	-0.502794	-0.219368	-0.119219	0.074595	0.0772674	-0.286047	1.22459	-0.89027	-0.181794	0.859608	0.143404	1.37278	-0.237731	-0.50319	3.13716	-0.997794	0.838857	-0.0750125	2.63327	0.888495	0.0946719	-0.613907	-0.4497	-0.54135	-0.153773	3.82798	0.499771	-0.306454
MIR514	0.100427	1.4308	2.7962	3.11116	0.857862	1.64999	1.79861	0.377429	0.236086	0.486494	0.356705	0.776169	1.05016	1.84328	1.83718	0.0196261	-0.0416357	3.65635	2.05092	-0.00143646	1.65385	0.570979	2.37247	0.507926	0.434471	0.0741678	1.78835	2.76863	0.328085	1.02632	1.57287	0.952623	-0.340118	1.7081	0.316775	-0.346572	2.88845	0.608952	0.19557	3.834	-0.333556	2.50587	0.9486	-0.0148317	0.739347	0.33157	0.734577	2.16681	-0.142252
MIR514B	-2.36792	-1.93607	-0.871739	2.32948	-2.67331	-0.70801	-1.97904	-1.79287	-1.85187	-0.0658051	-0.531661	-1.65663	-2.02989	-0.449497	-2.50925	-2.157	-2.05626	-1.73814	-1.81396	-1.65479	-2.51568	-2.1221	0.823288	-1.57241	-1.70226	-2.10718	-2.2089	-0.956673	-2.36911	-1.11975	-2.23322	-0.311335	-0.91346	-0.526798	-0.482918	-1.33667	-0.92113	-2.02723	1.28373	1.26026	-1.24472	-1.66145	-2.39834	-1.55199	0.169713	-1.692	0.457838	-2.06875
MIR515	0.716915	0.925655	0.290592	1.27184	0.868535	0.533736	-0.203963	0.0975113	-0.0990351	-0.539404	-0.649966	3.08444	-0.0226299	0.638057	1.03467	0.217638	0.753608	-0.0347312	0.859798	1.97511	-0.0412782	0.627383	-0.662617	-0.299071	-0.282722	2.82317	-0.897421	1.15379	-0.815729	1.03236	0.748724	-0.792554	-0.628552	0.273537	1.37011	1.21396	0.424026	0.34464	2.97539	-0.410469	0.725796	0.0243741	-0.485672	0.474382	-0.390797	-0.126807	-0.707172	1.9691	-0.635888
MIR516A	0.763518	4.61101	-0.595096	-0.402302	1.43106	-0.0380077	3.5598	0.878576	0.467012	0.958696	2.72982	0.714092	1.12309	1.39373	-0.705882	1.43019	0.804233	-0.00863125	-0.56261	-0.541873	-0.12703	-0.626637	-0.204097	0.690975	3.77273	1.04951	-0.0169901	1.19704	0.0168648	-0.55748	-0.689043	0.888892	1.31956	-0.474926	2.37256	0.866581	-0.351751	0.646377	2.70287	1.68693	3.30121	-0.451563	0.85406	0.897687	-0.211363	-0.605471	-0.543704	2.95324	-0.666595
MIR516B	-1.21381	-0.706698	-1.00285	-0.775859	-0.497872	-0.865983	-0.52425	-0.550532	0.432804	-0.999999	-1.1587	0.492062	-0.973026	0.183059	3.94549	0.507373	1.59237	-0.808632	1.19662	0.484744	-0.893966	-0.812811	0.113066	-0.886842	0.413533	0.639888	-0.447205	0.758856	0.629265	-1.63182	2.50392	-0.877453	-1.04854	-0.720386	-1.33618	-1.65864	-1.40657	-1.04182	-0.640591	3.05554	0.514945	-0.599686	-1.2734	-1.18865	-0.685043	-0.10462	-1.46866	-1.53999	-0.89028
MIR517	0.695425	4.62771	-0.690812	-0.87259	0.318363	2.12577	-0.329115	-0.65896	-0.687531	0.157755	-0.453813	0.334487	0.669868	1.08643	1.47856	-0.95101	-1.12445	3.51897	-0.637723	-0.723204	2.54327	1.26794	1.44947	1.87762	-0.41115	1.45868	1.86549	-0.132157	0.147795	0.696021	1.65113	1.54913	-0.864336	-0.445978	-0.93831	0.790256	-0.182719	-0.442387	0.0377811	1.02596	0.0453862	2.68972	1.06992	-0.563586	2.7649	1.56116	-0.175138	-0.0145122	-0.966068
MIR517A	-0.298645	1.13651	0.216534	0.850282	2.19572	0.481008	0.683789	1.91599	-0.4558	-0.216872	0.532409	0.0394999	2.90143	0.673196	4.68349	-0.328931	0.119919	0.451566	1.64356	-0.010022	1.56331	-0.918151	-0.390689	0.446935	0.324542	-0.0295619	0.127939	-0.452631	0.0531028	1.58984	-0.489279	-0.0195646	0.215008	0.548328	-0.094318	-0.0654375	1.50014	0.315124	-0.0218023	-0.0216172	0.102769	0.730486	-0.359137	-0.0364873	2.14599	0.166318	0.71131	0.372833	-0.0842694
MIR517B	-0.655613	1.1057	1.65192	0.0978971	-1.11859	-1.05257	1.35376	-0.62658	-1.32064	-1.00595	-0.104768	-0.493856	-0.565697	-0.0906674	0.386635	-0.320828	0.78966	0.433187	-0.574845	4.96083	1.42446	-0.841076	2.00035	0.0796409	0.53513	-0.501757	-0.918583	-0.727302	-0.629637	1.60143	2.54732	1.10666	-0.273141	-0.023699	-0.823069	-0.342285	1.00159	-0.81005	-0.46608	-0.677551	2.37521	0.0980328	3.73396	-0.366106	-0.643892		-0.838961	-0.894095	-0.419585
MIR517C	-0.351669	-0.367648	-0.741737	-0.558343	3.82862	-0.329927	-0.577019	0.522336	-0.714687	5.4319	0.198251	1.14559	0.549506	0.294621	1.32451	1.13376	1.65792	-0.386686	0.312106	-0.538132	-0.079556	0.36254	1.91851	0.0129072	0.68059	-0.325653	-0.202295	-0.492453	0.683905	-0.365469	-0.740013	-0.284986	0.0887311	0.173506	-0.489343	-0.721892	-0.139648	0.143224	0.628756	-0.141225	1.80606	0.625694	-0.205121	0.3619	0.468996	-0.798702	1.72261	0.0916767	-0.493091
MIR518A	1.43747	2.09629	2.16018	1.48533	1.32191	1.63925	0.237624	0.435086	2.81522	0.635745	1.15362	0.571655	5.93122	2.75486	3.33664	0.736582	0.421271	0.586204	1.91412	1.92749	1.54714	0.829345	2.34847	1.45688	1.44822	0.604674	1.24875	1.53073	0.636538	1.47398	0.36776	1.99983	0.234564	-0.156119	2.93239	0.31597	1.7684	0.102944	1.76464	1.60897	1.76804	2.98997	1.56534	1.46298	0.320514	0.223343	3.6972	0.0663381	-0.0304168
MIR518B	1.20067	1.87541	0.896345	0.456147	1.28991	-0.566057	1.57771	1.20874	1.59894	0.694345	0.930217	1.14258	-0.296943	0.349554	1.43399	1.51039	5.94062	1.55454	-0.467202	-0.197713	0.117897	0.185732	-0.561138	-0.346903	0.296442	-0.139991	0.464411	0.196416	0.656083	4.96987	-0.416571	-0.524403	3.24747	0.559063	5.22861	0.186609	-0.616525	1.88735	-0.202163	-0.365015	-0.259644	0.148039	0.926834	0.521938	-0.0298328	-0.322092	2.93998	0.00324127	-0.305297
MIR518C	-1.22425	-0.89769	-0.019485	-1.08751	-1.67249	-0.897769	-0.936005	-1.85309	-1.72466	-2.05296	-1.44373	0.866008	-1.72437	-1.22838	-1.85935	-1.24882	-1.78262	3.04838	0.192402	-1.6207	-1.13588	0.211041	-0.916211	-1.1039	-1.78931	0.464626	-0.301512	-0.574965	-1.28193	-2.12349	-1.98686	0.985849	-0.169707	-1.44604	-0.39513	1.43381	-1.05116	-1.462	-1.70429	-1.74795	-1.73598	0.368357	-1.2311	1.87648	-1.41053	-1.3781	-1.29963	-1.0659	-1.59268
MIR518D	1.17699	0.806698	2.09629	0.117068	2.83731	1.13775	0.443116	-0.11072	0.547681	0.0284027	0.403105	0.6873	0.724884	0.6134	1.16608	2.12739	0.277546	0.262755	-0.3055	1.11194	0.642187	1.72679	2.40453	0.524461	-0.344955	0.0416289	-0.0929647	0.735134	0.669736	-0.140787	2.38495	2.43572	2.50639	0.183963	0.261736	0.158896	-0.528087	2.64023	0.738191	0.605083	0.663345	2.42998	0.462519	1.80903	0.493912	0.362637	-0.0615495	0.487917	-0.345503
MIR518E	0.652914	0.856889	1.09433	-0.178605	1.13623	0.662485	0.107559	0.664202	1.3742	1.59562	0.181938	1.46016	0.917747	1.56867	-0.0860899	3.71895	0.0752689	0.0242666	0.236929	0.100078	-0.0888504	-0.00541058	0.0547089	0.351186	-0.378638	1.07873	0.0406275	0.473936	0.701379	1.05025	3.97424	1.06871	-0.0612389	2.02028	0.444496	3.49123	1.43319	-0.254914	2.27603	1.71027	2.17942	-0.348914	0.867383	0.309044	-0.42128	3.18899	-0.451636	2.4247	-0.270726
MIR518F	0.445676	1.44121	1.55241	1.03101	1.57536	0.198564	0.589487	0.41761	1.25636	1.87695	0.961047	2.47964	3.8738	1.30124	0.0119268	2.07092	1.12643	2.2266	-0.353242	-0.520908	0.218144	3.7676	-0.251149	0.64175	0.109779	1.2091	1.05928	0.0401007	0.736553	-0.208751	0.0781609	3.71057	-0.568924	1.54942	-0.233181	1.12496	0.362998	2.49189	5.1669	-0.241364	-0.341371	0.179937	0.125068	-0.422985	0.397451	0.621882	-0.18181	1.02321	-0.595768
MIR519A	-0.697629	-0.530951	0.435655	0.781004	-0.916535	2.31343	0.378696	1.13161	-0.264887	-0.0753582	-0.952969	-0.6903	-0.154065	-0.727938	-0.987232	-0.985407	1.02823	-0.86011	-0.677523	1.48469	3.19167	0.98468	0.0162459	3.63256	-1.04408	2.88804	2.73154	0.638031	1.11091	-0.359024	1.1214	1.04706	-0.496732	-0.303537		1.46288	-0.65065	-0.218047	-0.150099	2.31628	2.1178	3.92081	1.43128	1.4928	4.03935	1.45384	1.32083	1.52684
MIR519B	1.42807	0.80241	5.43666	1.49288	0.276007	-0.0516888	0.155217	1.51285	0.127096	-0.310178	1.68205	0.153935	1.0215	1.83294	0.829654	0.102227	0.935263	3.35139	-0.00711917	0.396826	-0.265053	1.0722	0.0357556	-0.0680551	2.8634	-0.361987	0.186531	-0.306378	1.76332	0.893498	0.474068	3.77419	1.31847	0.596461	-0.0323319	1.34992	1.81837	0.844109	0.2755	3.4021	1.59272	0.0649978	0.0770242	3.96662	1.30952	1.89523	1.14538	-0.161058	0.335467
MIR519C	1.08394	-0.621468	-0.708421	-0.559799	-0.0975769	-0.393422	-0.65126	-0.901403	4.82045	-1.05005	0.745586	0.975744	1.57892	0.862057	1.26641	-0.532485	-0.62985	0.106109	0.996251	-0.0535723	0.403187	5.35267	2.26488	0.549295	2.75142	0.0737913	0.589479	1.5874	2.28698	-0.049879	0.630169	-0.488737	0.443207	3.25024	-0.186431	-0.655158	-0.109709	2.16308	-1.04389	-0.602448	-0.162828	-0.399243	1.14938	0.18827	-0.660908	0.068041	1.12957	1.18968	-0.0684224
MIR519D	1.15292	0.636168	0.319369	0.587554	0.796302	1.82077	0.27487	1.5314	1.79428	6.56875	3.23507	2.64221	2.87596	3.35074	1.40574	1.09924	-0.0313151	1.85305	2.35391	2.54667	4.22843	1.09923	1.21134	3.63304	4.28639	4.32787	3.18307	3.03696	3.69105	2.75144	1.60288	1.79802	2.13967	1.52196	1.87839	1.10948	1.0702	1.23436	1.94492	0.86989	2.25856	2.18663	2.78673	3.00167	1.60662	1.77115	2.28682	2.77621	-0.0853142
MIR519E	0.502021	-0.0431041	0.103956	2.12877	0.450964	1.5881	0.541173	2.54338	2.30276	-0.325319	-0.241575	0.415433	-0.317092	-0.684838	3.68539	2.72697	5.4346	-0.0654132	1.76102	2.09551	0.200013	0.96318	3.14612	1.93236	1.46885	2.48358	0.542901	4.06733	2.25368	4.00422	0.834351	0.203075	0.590262	2.01289	2.52479	0.476793	0.419474	-0.282612	0.14907	0.339476	2.20585	2.14944	2.05009	0.73243	0.223624	0.704724	1.32754	3.6166	-0.315393
MIR520A	0.944991	0.581659	1.84165	0.885375	1.01744	0.580913	0.0196314	0.666802	0.412729	0.746904	0.244662	1.76621	-0.0248635	0.513456	0.421432	0.044847	0.339118	-0.112331	1.21373	0.434193	0.166199	1.59658	-0.422663	0.485528	-0.452254	-0.442246	-0.254755	1.13166	1.98213	0.461101	0.12133	-0.59662	0.555667	1.36799	0.431467	0.754928	0.0941096	0.90957	2.50222	0.771986	1.35288	-0.285446	-0.123804	-0.257462	-0.318177	1.36599	-0.0469644	0.65658	-0.465807
MIR520B	1.06016	1.68339	0.00387031	-0.512205	0.304721	1.74779	0.21117	-0.56667	0.736672	0.0114852	-0.591279	-0.173815	0.0554343	-0.101126	-0.454241	0.441884	2.14046	2.52729	2.31703	2.50109	2.72976	1.93065	1.70608	2.97762	3.96151	2.18511	3.451	2.91294	3.06799	2.88509	1.19447	2.31965	-0.0183464	4.03012	2.29918	0.0973584	0.88296	1.20187	1.12156	1.75757	2.39031	2.82087	2.48344	2.22194	2.14616	2.03826	2.18337	1.87273	0.162356
MIR520D	0.391305	1.09363	1.04278	-0.466024	2.86257	2.18099	-0.627167	1.60049	1.02678	1.40715	-0.194746	1.85732	0.870403	1.10212	-0.728439	2.23623	0.0171819	-0.0715647	3.18471	2.95985	0.803896	2.8301	0.46234	2.53657	3.39947	2.56687	2.32979	2.84562	2.53302	2.97653	0.603525	1.8015	1.77603	1.56994	0.879266	0.02343	1.31082	0.709362	5.02303	0.810825	1.60451	1.81278	1.51859	2.51921	1.55187	2.60893	2.18357	1.85861	-0.6573
MIR520E	1.00336	0.540609	0.367436	3.72333	0.0259973	-0.276474	0.726385	0.692242	1.00914	0.572184	0.432019	0.934216	-0.526155	-0.233996	-0.316232	0.855958	-0.195545	2.31045	-0.423547	0.508634	1.20676	0.43834	0.149382	0.576958	-0.143963	0.866726	0.577629	0.0706182	-0.369607	0.985568	0.759571	0.222259	0.124441	-0.101024	0.00194565	-0.181591	0.106791	2.18923	1.07939	0.243891	0.868695	1.02768	0.511537	0.652149	0.949386	1.79859	1.40995	1.97278	-0.214145
MIR520F	0.287452	-0.932283	-1.48758	-1.26749	-0.15264	0.287007	-1.46307	-0.848655	1.58748	-1.36203	0.451633	1.99145	1.61337	5.6145	-0.3218	3.28851	-1.31258	4.23682	-0.829624	-0.343054	-0.748943	-0.772907	3.11263	-0.059311	-0.852794	-1.05646	1.42286	-0.91263	-0.681556	-1.087	3.62901	-0.996926	-0.376553	-0.805371	-0.915225	-1.51933	-0.516651	-0.29252	0.901103	-0.513348	-0.660782	-0.541218	-1.39624	1.46096	-0.965529	0.311983	-1.36099	-0.377213	-0.779031
MIR520G	1.17045	2.02966	1.91269	0.445787	-0.762874	-0.201864	0.765346	-0.078582	0.715199	0.988648	-0.211234	1.02839	0.965922	0.360742	0.435271	1.32213	0.830172	0.314022	-0.283226	1.72547	-0.599546	4.07648	-0.202433	0.497352	1.4744	-0.303904	-0.000112828	1.93288	1.21842	0.478006	-0.126774	3.38061	0.0938681	-0.420943	4.66878	1.16082	0.589098	1.61225	1.7024	-0.275457	-0.117349	1.0624	0.0758071	0.438178	0.563403	-0.290774	0.564742	-0.296163	-0.260435
MIR520H	1.43551	-0.123941	0.711839	-0.310861	0.49331	2.24154	-0.462385	1.04319	2.88575	-0.0789316	-0.15004	0.334138	0.0471994	0.260194	0.927845	3.447	6.37219	-0.554733	-0.0993127	1.31728	0.235343	1.68309	1.45861	0.143221	0.364586	1.52439	0.750291	4.99301	0.680099	2.74754	0.127465	1.64633	0.0421299	-0.254501	3.30069	0.694818	0.0144006	1.39824	-0.577165	0.803335	2.33971	0.144856	1.24645	1.04866	2.57762	0.531443	2.39078	0.833287	-0.165766
MIR521	0.983405	0.332005	1.92634	0.050728	-0.254787	3.75633	-0.341206	0.589019	-0.188676	1.79688	0.877463	3.00294	4.64792	-0.0864169	0.698424	0.368065	5.53926	-0.237096	3.4552	4.20738	1.65438	3.98056	1.86718	4.68287	4.64399	3.83824	3.92124	4.42824	4.51007	4.30561	1.2773	2.16826	0.949891	1.38198	1.7182	1.34948	3.45801	0.897383	2.73194	2.43113	3.47473	3.62738	2.37238	2.64775	2.31001	1.52124	1.72475	1.45385	-0.476586
MIR523	-0.021078	1.64727	0.127286	0.897257	-0.33015	2.02505	0.128535	1.12469	1.55045	1.22062	2.23486	1.50696	1.89117	1.67073	0.114328	-0.444926	0.727734	0.0497684	1.33826	0.0136947	0.918707	-0.464138	0.043368	-0.605044	-0.208711	0.378327	0.791042	0.0769693	-0.27799	2.07205	2.33012	-0.461584	-0.70229	0.262105	0.3817	0.302435	0.0447383	-0.184806	1.36543	-0.238949	0.313662	-0.0492785	-0.150426	-0.26563	0.68548	0.336715	-0.205507	1.42587	-0.208824
MIR524	0.45532	0.590059	-0.360307	0.37351	4.74022	2.08908	-0.277054	0.535031	-0.549963	0.39533	0.82301	-0.167499	0.189652	0.53119	0.693243	-0.0410962	0.384008	4.51336	1.52268	1.24713	0.866827	0.377051	0.110659	0.795333	1.78205	1.2315	0.661657	1.58712	0.146004	0.770428	-0.288385	1.25062	-0.301672	0.516085	1.1577	0.382279	-0.493642	3.11552	2.86978	1.60598	1.18901	1.53135	0.215413	1.7531	1.26369	0.683712	0.39016	0.618986	-0.693636
MIR525	1.06424	1.89862	4.83497	0.239054	0.174697	2.37356	-0.0607555	1.06572	0.841343	1.32289	3.03048	1.7308	1.72041	1.90842	0.925545	0.80798	1.08468	3.45779	1.95765	1.3722	1.34073	1.00999	0.592055	2.32884	1.78821	2.09777	0.198042	2.5166	2.00992	1.63565	3.48546	3.65002	0.58379	0.469527	0.865986	0.562342	1.09002	0.464355	1.30883	1.90989	1.23246	1.57756	0.525934	2.23536	1.23647	3.23982	1.31002	0.286925	-0.460364
MIR526B	0.0832211	0.654705	0.487041	1.31501	3.17919	2.43805	-0.491867	0.296429	3.19642	1.05887	0.142641	1.06036	0.694723	-0.462305	-0.786749	1.02781	0.0295059	0.321246	0.906496	1.84624	1.35456	1.89272	-0.0525263	2.14869	2.67207	2.40643	1.1746	2.32714	2.0839	1.45891	2.04754	0.248965	1.35642	1.5644	1.50849	2.85349	2.42326	2.11298	0.770444	-0.10064	1.28787	0.545499	2.26962	0.748598	1.07782	1.70118	-0.771764	0.317069	-0.656775
MIR539	-0.918479	-0.40439	1.79631	5.7487	1.41503	-0.775265	-0.371113	-0.521173	-1.41423	-0.272508	1.5171	2.04187	-0.430752	-1.01124	-0.931262	-0.488571	-0.818758	-1.27315	-0.534823	-1.50279	-0.209479	-0.25323	-1.19671	0.90874	-0.626359	0.16308	0.756658	-0.67774	-1.11084	-0.891319	3.80467	-0.305865	-0.80975	-0.346339	0.162284	0.726389	1.34723	0.289708	3.72924	-0.788929	-0.535648	1.33585	-0.728197	-1.133	-0.147861	3.98219	-0.475401	0.114276	-0.545953
MIR542	0.145335	1.33643	-1.04157	0.130237	-1.3812	3.50063	-0.308043	-1.08965	-0.678504	-0.508855	-1.18075	-0.998009	1.8152	-1.30177	-1.36887	-1.01241	0.633816	2.05233	3.51311	3.78899	3.59032	3.73862	3.08202	4.26538	3.63503	4.48617	3.79036	4.3496	3.93501	3.37888	3.55405	3.54723	4.71983	3.73094	3.60982	3.09223	4.89977	3.11052	3.11643	3.53754	3.44957	4.39228	4.57167	3.43266	4.33768	2.60872	3.07655	3.03273	-1.12489
MIR543	1.13768	0.594014	-0.215536	-0.305362	4.56293	-0.584002	2.43555	0.12754	-0.60096	-0.277109	4.48214	1.54114	-0.0287399	0.415923	1.16479	-0.359191	1.40972	0.134367	0.944975	1.21968	-0.355702	2.33019	1.02208	0.148679	2.43499	2.52665	-0.59991	-0.125741	0.745227	-0.0619596	0.226849	-0.185114	-0.758073	3.80679	0.687773	1.98186	2.41892	0.507347	-0.502952	0.961609	-0.32647	-0.643756	-0.462986	-0.506659	0.365633	-0.124013	0.276177	0.166837	0.559804
MIR544	-0.370536	0.769142	-0.530199	0.285879	-0.340642	1.01221	0.910227	0.301256	1.7993	1.89546	1.51857	0.224769	-0.131188	-0.394874	-0.305216	2.76348	0.832066	1.09585	3.07331	2.67924	1.07283	0.063522	-0.410379	1.61198	1.34052	0.521638	1.81201	1.39268	-0.272561	4.44427	3.55785	0.0477832	-0.61669	1.07791	4.40382	3.06605	2.84442	-0.023518	4.54948	1.02452	0.340921	-0.13317	3.67698	0.0739034	-0.56256	-0.302599	2.85645	1.8931	-0.529172
MIR545	0.729721	5.14029	0.890599	0.207909	-0.136393	0.0147005	1.1746	0.186737	1.19347	0.380254	0.133678	0.84598	0.321311	1.84553	0.161912	3.93485	3.43851	-0.0181071	1.43631	0.0887953	0.02743	1.54871	1.72342	0.856912	0.59209	5.99764	2.2886	0.341664	0.285043	1.59112	5.47229	0.327641	-0.389626	-0.155255	-0.320864	0.943574	0.275881	4.14834	2.91018	0.709499	0.0472615	-0.407528	1.36009	2.10463	-0.0524717	0.652549	1.46971	0.0141138	-0.140982
MIR548A	0.799223	0.460022	0.532484	-0.636566	0.357217	3.36581	-0.0831682	0.564535	2.34825	3.16426	0.888644	1.53743	1.43166	2.16474	0.415752	-0.526147	0.636533	1.01978	4.0203	4.79332	2.79382	3.73676	1.25135	4.2517	3.88335	3.39081	3.67903	3.57939	3.42523	3.79771	1.76093	2.33187	1.34083	1.46543	2.01786	0.59443	1.69314	0.978685	1.84014	3.01011	4.02054	3.07847	2.86404	3.58045	3.37248	1.64524	2.45367	1.87992	-0.95977
MIR548B	1.16333	-0.0306643	0.785041	0.504228	1.5789	-0.22274	0.586164	0.498691	0.843358	0.842191	1.31611	1.12064	3.5135	0.436762	-0.0160124	-0.372569	0.283638	3.1412	-0.373204	-0.365905	-0.717701	1.16173	-0.0433677	-0.538126	0.150611	1.61826	1.6635	0.33183	0.55381	0.132192	1.51931	2.25976	1.00561	0.363191	0.194447	0.500124	3.95204	0.494743	2.19172	0.90658	1.80771	0.394892	-0.0957107	0.80698	3.00227	0.374935	1.0244	-0.243667	-0.493796
MIR548D	1.08189	0.659425	-0.343966	-0.332887	-0.218005	2.0292	0.429328	2.18135	1.62606	5.16654	4.53129	-0.579978	4.0749	0.392493	-0.200048	-0.000232032	3.3017	1.58715	2.04456	0.145432	1.69611	1.22927	0.570448	2.33514	1.27662	2.4186	1.60862	2.24763	2.6744	2.44007	0.680907	0.955203	0.884715	0.783901	0.999948	0.482321	2.13219	0.842293	0.367665	2.15002	1.9699	1.13995	4.32948	2.08701	1.78647	0.42532	0.879355	1.47755	-0.318403
MIR549	1.23193	0.302429	0.286226	1.07901	0.230154	2.07217	0.277756	1.37268	1.99523	1.3212	0.0603835	0.414078	0.00527981	-0.717285	-0.376335	0.702105	-0.233833	0.443615	-0.633891	0.293485	-0.233871	1.91169	0.0408414	-0.379556	-0.467612	0.292403	0.591525	-0.459061	2.56733	-0.141318	-1.00477	0.18661	0.0428739	0.274368	1.61587	0.0982908	-0.0496274	2.07363	1.38909	-0.404947	-0.671764	-0.417867	0.368883	-0.436385	-0.376084	-0.0907184	0.967847	0.31054	-0.288126
MIR550	-0.756343
MIR550A	0.598471	0.649541	-0.00546602	-0.737801	1.51149	0.95832	-0.5535	-0.611377	0.0297388	0.908128	-1.01853	0.801594	-0.143227	-0.516654	-0.213236	-0.778789	-0.878924	-0.260009	1.24926	-0.145452	-0.604249	1.08251	2.86828	1.05709	2.3514	-0.356045	0.60388	-0.909732	-0.0674415	0.619306	2.92731	-0.886037	-0.610722	0.624698	-0.963484	-0.543739	0.782901	-0.979409	0.413792	0.375252	1.07116	-0.568247	-0.413808	0.223224	0.222247	-0.599901	2.53556	0.786896	-0.322544
MIR551A	0.868081	-0.345034	-0.227203	-0.889446	1.81165	1.6479	-0.352185	-0.0346783	3.15917	3.11711	0.742677	0.889182	0.425347	0.28977	0.196429	3.2031	0.294051	2.61694	1.85325	3.57876	2.03186	1.63256	3.39674	2.7109	3.7657	3.37703	2.33465	1.82962	3.39006	2.92658	1.25333	1.06261	5.47308	0.316215	3.15702	2.94152	4.56488	0.220141	0.193006	0.966953	1.01562	1.88286	1.61749	2.00487	1.24994	1.59814	2.06588	0.700519	-1.04684
MIR552	1.21867	-0.213434	-0.435717	0.0333258	0.0462873	-0.498371	1.90393	2.11852	0.233738	1.48527	1.06706	2.0557	-0.14913	-0.499787	-0.519236	-0.164615	-0.505979	-0.327364	-0.307406	0.174554	-0.286691	0.698351	2.29528	1.88324	0.136234	0.393732	-0.166406	1.66365	-0.0997254	0.0326409	0.236449	-0.31032	-0.109182	3.09491	-0.751362	0.415137	1.27226	0.164649	0.833989	-0.774088	1.09998	0.79306	-0.511565	-0.147936	2.35537	4.4639	0.192516	0.555516	-0.423957
MIR553	1.31378	0.542663	4.05368	0.932299	0.411201	-0.0833556	0.301502	0.536427	0.774909	1.11164	0.251652	1.501	0.829215	-0.320167	3.38098	-0.436923	0.108177	6.27555	0.715059	1.55743	-0.140411	-0.352171	4.72532	-0.198055	-0.505503	2.31489	-0.0691353	1.09297	0.388734	-0.425016	0.12246	-0.29141	-0.01654	2.0908	-0.292797	-0.310935	1.98236	-0.22759	0.30882	0.150953	0.493715	0.826334	0.636791	-0.240696	1.49339	0.0429073	1.56006	-0.671421	-0.272743
MIR554	0.872366	-0.40511	-0.868343	-0.434031	4.77388	1.39669	-0.207165	0.164508	0.336818	0.346444	0.0442324	0.569074	1.77638	-0.332559	0.645236	1.62867	4.10718	-0.51755	2.54993	2.14809	2.00481	1.79359	3.32332	3.23757	2.96165	2.55006	3.60252	2.30944	3.69821	3.77234	3.24613	1.12238	0.216782	0.300754	1.84091	0.737241	2.45166	0.276195	0.859869	0.242164	2.18741	2.09357	1.47559	2.65078	1.15285	1.73241	5.91184	1.40204	-0.941628
MIR555	1.19982	0.740411	0.191779	-0.163871	-0.0426726	0.314168	0.0586012	-0.155714	3.5053	0.737511	2.3509	2.13105	1.57677	0.731696	0.506895	-0.42964	0.806647	1.06067	-0.286989	1.14041	1.20931	-0.058694	0.285012	-0.329764	-0.236923	-0.492403	2.17073	-0.654614	0.62047	2.5984	2.60157	2.03663	1.56464	0.643029	1.38315	1.00279	0.511384	5.59089	1.2255	4.44074	0.531023	-0.00695186	3.21993	-0.507644	-0.865058	0.0373067	1.31188	2.8155	-0.581568
MIR556	1.2223	1.79131	-0.144772	1.94428	0.710988	0.718438	0.687626	1.05675	2.04755	0.386766	3.13558	0.431683	0.338226	1.77695	0.426461	0.814554	0.0709759	0.0898186	-0.558717	1.5093	0.809566	0.943973	0.654171	0.261802	-0.092765	1.38435	0.897211	-0.0604612	1.38833	2.11104	-0.0101424	0.321307	-0.178478	0.251892	1.45386	0.0627058	0.118276	0.18896	1.92994	1.46821	2.23196	1.1434	2.0055	0.10612	1.18201	1.39921	0.290283	0.162194	-0.491975
MIR557	-0.599749	-0.711964	0.489289	-0.671213	-1.40149	-0.938469	-1.858	-0.302369	-1.72405	1.11104	-0.997484	-1.48895	-1.6108	-0.835825	-1.76695	-0.463657	-1.78255	0.208976	-0.8361	0.748848	-0.968201	0.847427	-1.60671	-1.80166	-0.576104	-1.02765	0.993593	0.396039	-0.16811	0.832428	-1.84854	-0.622986	-0.303325	-1.19549	-0.0871873	0.064495	-1.22745	-0.914728	-1.53559	-1.15971	-1.73931	-1.37499	-0.602866	-0.431849	-0.510388	-0.562811	-1.25374	-0.701057	-0.99409
MIR558	1.10862	0.17316	0.739449	0.259885	-0.275142	0.828446	1.71032	-0.0277098	1.18788	-0.0760035	-0.375931	4.93054	-0.394303	1.24073	-0.571559	1.5638	0.765567	-0.198337	0.547229	0.830982	0.617796	-0.468646	-0.415716	0.630559	0.685994	-0.12364	1.83559	2.19006	0.846554	1.17431	0.641196	1.33223	2.07549	0.441984	0.568945	2.28405	-0.0390961	0.871352	0.764435	0.0583369	0.065312	1.34472	0.145065	0.705608	1.69732	0.350812	1.278	0.305984	-0.772822
MIR559	1.38529	0.313694	-0.165448	1.37829	0.635905	2.05262	-0.0942298	-0.173032	0.662659	0.19182	-0.53892	0.0779205	2.02914	0.150285	0.870566	1.44521	0.431287	1.28055	1.42896	2.37113	0.638208	1.34806	0.139787	-0.313156	0.329949	2.76875	-0.343508	0.0783721	1.5997	5.48006	-0.130854	0.0796274	1.72543	0.388135	-0.528369	2.23238	1.14575	2.83023	0.0444541	0.427442	-0.105916	1.33192	0.375985	0.573375	2.17542	-0.140098	0.291673	-0.438015	-0.270945
MIR560	-2.46363
MIR561	-0.576419	0.307725	1.58986	0.90415	-0.738285	-0.782261	-0.831457	-0.159438	1.74711	4.56091	4.84284	0.127731	0.159471	1.70526	-1.01097	1.32367	-0.199459	-0.550628	-0.847921	-0.771045	1.07978	0.573621	-0.677555	-0.412568	0.0550736	0.359254	1.37578	0.333843	1.61155	0.737651	2.65433	-0.279503	-0.0964595	3.6659	0.00709189	0.561059	2.10316	-0.10177	2.6884	0.490216	-0.601864	1.39512	-0.369139	0.117672	1.47975	0.15876	-0.412601	0.01205	-0.821951
MIR562	1.50539	0.264867	1.36116	1.84662	1.29586	1.19669	1.03967	-0.126686	1.1632	0.146275	-0.0226078	-0.394236	0.150731	-0.135491	5.53901	0.304555	0.159614	0.0751301	0.0207661	1.38275	1.78894	0.326635	0.736775	0.327568	1.00207	2.03536	-0.092934	1.19214	1.28729	0.489112	0.00425405	0.483705	-0.0717009	0.293456	1.11677	0.498589	-0.134197	2.75625	0.850796	3.30105	2.24264	1.85081	-0.0300523	-0.121712	1.11291	1.67205	0.3002	-0.156009	-0.277628
MIR563	1.27071	0.790493	6.4819	0.922127	2.04709	0.380832	0.758184	0.690105	1.0101	-0.118788	-0.417348	3.5372	-0.337797	-0.0594154	-0.601855	4.09846	0.733247	0.75399	0.494355	0.455295	1.7983	1.69012	1.24805	1.33668	-0.0234544	0.627925	0.961621	0.799284	1.97406	0.561801	1.77136	0.469753	0.0403925	0.197844	1.19093	-0.0973416	-0.0381369	1.75999	-0.0224231	1.32457	-0.889344	-0.0765172	0.0079926	0.299705	0.0670057	0.111188	0.323384	-0.603501	-0.244915
MIR564	-1.43041	-2.62493	-2.49393	-2.22115	-1.72299	-2.81999	-1.82048	-2.06948	0.597646	-1.68687	-0.0398424	0.398421	-0.307973	-0.735949	-0.488398	-1.57133	-2.30395	-0.0341338	-2.60803	-2.52784	-2.35269	-2.20229	-1.85254	-0.985594	-1.61285	-0.108436	-1.99226	-2.32501	-2.47942	-1.12336	-1.93836	1.9945	-1.62946	-2.93469	-3.15205	-1.80002	-1.26786	-2.45486	-1.1344	-1.8386	-2.75222	-1.79833	-1.66619	-0.560146	-2.47683	-2.47431	-2.19479	0.351485	-2.0761
MIR566	1.47372	0.663341	1.31964	1.08627	-0.0618777	0.0689819	0.40447	2.00917	0.192347	0.580878	0.474872	1.42598	1.33487	0.32001	-0.410014	1.79377	2.85647	0.71028	0.671661	1.07614	1.12584	3.83338	0.109395	0.366252	0.87106	1.70317	0.666838	0.556491	0.518532	-0.0175641	0.587964	0.179311	0.861365	2.88914	0.324299	3.43374	0.143116	1.21633	1.7562	0.0862543	0.196068	0.819495	1.18038	0.83726	0.245696	1.12877	1.27859	0.259235	0.406419
MIR567	1.43974	1.05562	2.89598	0.192105	-0.429848	0.0236203	0.587301	1.36613	-0.457643	-0.107865	1.00193	0.411817	0.0915883	0.702373	0.727754	0.278578	0.44792	1.13966	2.7824	0.633667	0.73656	2.09775	-0.115962	0.658854	2.65188	0.0507964	0.603664	2.82199	0.797613	0.989005	0.143739	0.334324	-0.172987	0.176364	-0.146514	1.31488	1.68743	0.937443	0.651042	-0.356591	0.0593271	-0.109694	3.64041	0.367595	0.0272049	1.2012	-0.196945	0.342902	-0.228392
MIR569	1.09142	0.609415	0.147854	0.944102	0.134963	4.53019	-0.639364	-0.193651	2.08671	2.72796	0.898577	3.0766	3.07601	5.37709	1.48503	-0.00622665	0.685158	1.0301	0.398949	3.21304	3.97949	3.93963	2.25151	4.13728	3.46592	4.63921	4.70184	2.56874	1.82343	2.61691	1.16277	3.54943	2.13414	0.303599	0.906708	3.60022	4.8569	2.69264	2.5431	4.25318	3.90278	5.52395	3.53457	5.11281	4.45116	3.21554	2.79412	3.73655	-0.615059
MIR571	0.629632	0.170584	-0.88442	-0.459363	-1.0767	-0.813764	-0.871336	0.072807	-0.368218	3.96091	1.88204	1.54655	0.102965	1.18642	1.20966	4.72791	1.41559	0.089885	0.673878	-1.27504	-0.792327	1.83778	-0.367029	-0.778298	-0.655396	0.916419	-0.863244	1.47704	-0.663833	1.26168	1.35917	0.250144	2.29948	0.193103	0.136636	-0.0628172	0.339258	-0.51216	0.419032	0.662613	0.9168	-0.871027	0.0331837	1.844	0.472256	0.866805	3.48837	-0.689743	-0.989688
MIR572	0.794098	-0.335092	-0.504862	-0.94858	3.94524	-1.2677	-0.483257	-1.08554	-0.0946949	-0.238791	0.34395	-0.822819	-0.00831427	-0.865955	0.0770153	1.11432	-0.160453	-0.580111	-1.03312	-0.0467626	0.844537	-0.368065	1.71506	1.47238	0.118236	0.649894	1.78849	-0.648884	0.317779	-0.142333	-0.888795	-0.902873	-0.401304	-1.18435	1.63648	0.264538	-0.861168	-0.647669	-0.446416	0.907364	-0.866943	2.19224	-0.682249	-0.381861	-0.454229	0.019557	-0.57825	-0.54291	1.93502
MIR573	0.802144	1.57379	0.685966	0.687133	0.0565616	0.864716	0.750109	0.587477	0.863024	2.2666	0.434397	5.03438	0.990614	-0.0317515	0.342942	0.227125	-0.0753709	-0.364693	1.50344	-0.111112	0.364685	0.134197	1.52889	-0.648192	-1.19533	1.01729	1.42027	-0.704983	0.377267	0.242705	-0.653823	-0.726864	1.71186	-0.461448	3.38507	1.04361	-0.729573	0.917675	3.25431	-1.08976	-0.786844	-0.205472	-0.421113	-0.135985	0.0403176	-0.842219	3.85037	-0.763975	-1.02526
MIR574	-4.7124	-3.84874	-4.21329	-4.84084	-5.19422	-5.89199	-3.53887	-5.18437	-4.86918	-2.94656	-5.21903	-6.06825	-6.06865	-5.86928	-5.49252	-4.68674	-5.73848	-5.85129	-6.02693	-4.21049	-5.4373	-6.05505	-6.31035	-4.24363	-5.44466	-5.31166	-5.20651	-3.40556	-5.5647	-4.5502	-5.15529	-5.4601	-4.62666	-6.10266	-4.18019	-5.72847	-5.64383	-6.09293	-2.19035	-4.09383	-6.04634	-6.30853	-6.36893	-3.10235	-4.8578	-3.25795	-6.71433	-5.69688	-3.49293
MIR575	-3.38194	-4.93451	-2.65655	-3.46955	-4.92509	-1.78188	-3.89211	-3.89146	-4.60723	-4.74889	-3.8028	-4.36453	-3.85499	-4.48541	-3.37816	-5.01099	-3.67903	-4.24166	-4.16955	-3.69418	-2.79235	-5.31226	-4.56235	-4.44462	-3.4746	-4.50335	-3.71589	-4.2018	-2.67201	-4.59751	-3.56686	-2.35603	-2.88571	-3.71713	-5.52762	-3.46704	-2.7862	-3.68525	-4.51719	-2.93881	-2.46206	-1.28549	-1.0673	1.01011	-1.55995	-2.68841	-2.97885	-2.9702	-1.74821
MIR577	1.39025	0.0634907	0.288217	3.48091	0.235511	2.07017	1.54974	0.700771	1.10582	3.74863	0.290823	6.87064	0.300012	0.105673	-0.176221	1.08998	0.645212	2.4806	1.29326	0.146307	0.439431	0.837273	0.548311	1.21478	2.48984	1.15039	5.33615	0.515685	1.0408	0.87666	-0.432858	2.34656	-0.242483	-0.0505789	0.53621	-0.549014	0.338286	-0.0642912	0.747671	-0.309114	1.35183	0.394825	0.243377	0.314523	-0.324858	-0.384533	0.071489	1.5155	-0.41661
MIR578	0.727528	0.764582	-0.0562816	-0.0871362	1.53667	2.03116	4.15344	1.90066	0.954558	0.130553	-0.167854	3.79118	0.328424	0.491696	-0.585006	0.349877	0.563699	0.0971282	0.970136	0.256192	-0.427902	1.5944	0.0683536	0.757351	1.8568	0.153927	0.261022	1.32979	0.953592	2.17487	-0.0203429	0.671534	0.794528	0.521528	2.89952	2.45807	1.50961	0.223914	0.910426	-0.202714	0.78249	2.59132	1.55706	1.23579	1.28086	3.88874	1.17952	1.1918	-1.07274
MIR580	1.48096	0.182439	-0.0883047	-0.0794617	0.449132	1.19386	0.607963	0.935076	0.277773	0.603617	0.635797	1.16587	2.01264	1.615	1.43654	0.446151	0.197674	-0.27683	2.54021	0.77531	1.77981	0.586221	0.683737	1.19746	0.828796	0.441149	1.43549	1.23134	2.48632	0.00763742	0.424566	3.7354	1.67035	-0.202984	0.261165	-0.388268	0.396151	0.197404	1.7978	-0.30144	1.70409	1.16851	0.777791	-0.0725701	1.12352	1.18104	0.996435	0.254938	-0.027331
MIR581	1.32896	1.60248	1.58001	3.68379	1.40095	1.45474	2.59225	5.06506	-0.0713877	-0.11866	0.572462	1.30314	1.55827	1.07186	0.693402	1.36353	0.380188	1.50771	-0.0100955	0.218415	0.937509	1.27533	-0.347859	1.39339	0.888501	-0.0815369	-0.511021	1.10635	0.473002	0.82999	2.03341	2.55137	0.476364	-0.348373	2.97434	0.583895	0.6724	-0.348272	-0.0373716	3.46671	-0.0959743	2.26783	1.29077	1.01188	2.41478	5.82396	4.5056	1.67071	-0.376467
MIR582	0.697332	-0.409467	0.334066	0.417386	-0.309403	4.08745	0.886034	-0.439012	-0.363906	-0.840094	1.1793	2.8865	0.557723	0.717174	0.860328	-0.484158	2.23686	2.67285	3.7765	4.02492	3.95702	4.10798	1.42646	3.56884	3.76877	3.5844	2.91683	3.14435	3.48407	3.03461	2.22845	2.04902	2.03968	1.23398	1.52523	1.16262	0.810739	1.49594	0.814008	3.46268	3.42154	3.70275	3.67171	3.48066	3.95404	1.80129	2.5407	1.95707	-0.776835
MIR583	-0.527405	-2.14121	1.19036	-0.803919	-1.6325	1.28122	1.9322	-2.37867	-1.55407	-1.14332	-1.37463	-1.68815	-1.81187	-1.57285	-0.57093	-2.30377	-1.61149	-2.02939	-0.0224705	-1.61928	0.161093	-0.997371	-1.43891	-1.73398	0.413938	-1.26189	-0.613347	-2.22334	-0.210885	0.559596	-1.64337	-1.92467	3.42061	-2.12398	-2.01971	-1.70315	1.19801	-1.93861	-1.25159	-1.97743	-1.20086	-1.74148	-0.176172	-1.85943	-0.302791	-2.40683	-2.24367	-0.459553	-1.37012
MIR584	-2.22277	-1.55857	0.426779	-0.912273	-1.36404	-2.2444	-1.81712	-1.04284	-1.94274	-1.79785	-2.00737	-2.4825	-2.67192	-2.23389	-2.20402	-1.59104	1.28607	-1.94937	-1.16755	-2.36661	-2.49978	-1.3679	-1.51877	-2.41861	-2.10229	3.46509	-0.09022	-2.25901	-1.52303	-2.05053	0.273759	-0.781135	-1.90671	-1.44657	-2.60476	-0.679641	-2.23752	-1.44025	-0.106481	-1.04581	-2.17052	-1.39096	-1.64072	-2.72112	-1.07556	-0.299449	-1.23039	-2.09665	-1.31264
MIR585	0.694689	-0.966177	-0.643161	-0.208622	-0.425095	3.77932	1.03386	-0.245037	-0.39179	-0.865203	1.85115	5.20304	0.479119	0.600554	-0.729095	3.60525	-0.296088	0.0167146	0.0980046	0.157445	3.07893	2.51608	0.0497486	-0.0345097	-0.22661	-1.04202	0.813035	0.209605	1.28789	-0.00398866	2.63755	2.01264	-1.01979	-0.544627	-0.145131	0.439925	0.048359	0.02753	-0.812013	3.74688	2.96345	2.99322	1.95151	1.99097	2.51334	0.487195	0.23932	0.182259	-1.00121
MIR586	1.27442	0.543337	0.0105569	1.29771	0.285436	-0.67858	-0.0711183	0.682608	1.3357	0.0830146	0.728335	0.992185	0.387344	0.39103	0.486659	0.327053	0.237114	0.759425	2.88417	3.42407	0.609101	-0.33993	1.44809	0.646549	-0.0238751	0.73935	0.610976	0.474315	0.988927	-0.356255	0.128859	1.47949	0.356074	0.370853	0.457756	3.05157	-0.437376	-0.757964	0.622538	-0.244784	1.81071	0.992143	0.0289992	-0.0182743	0.285723	1.38422	0.0858365	0.0645272	-0.330892
MIR587	0.968935	0.195888	-0.6939	-0.326125	0.10181	1.25432	-0.170312	1.27304	0.569984	1.57987	1.34973	0.619048	1.27052	-0.00989915	0.943549	6.50082	0.735523	0.15265	1.43247	3.92787	2.51387	2.94527	1.68899	3.281	4.18747	4.32686	2.34594	3.01075	0.984742	3.52252	0.642881	0.319413	0.860644	1.71911	2.17752	0.00830502	1.65924	1.3849	0.679926	0.796583	1.93806	2.33889	2.17131	2.61576	1.63743	1.30748	5.78303	1.3823	-0.740856
MIR588	1.34104	0.507029	0.0358988	4.79156	-0.31485	1.62393	0.335277	0.901495	0.191748	1.56554	2.84149	1.41767	6.36995	0.903939	0.185513	-0.132397	0.168789	2.34532	0.110065	-0.15053	-0.16091	0.133506	0.295249	-0.0531819	0.524159	2.47604	-0.092935	0.282722	2.03957	2.24493	0.00692337	-0.0924492	0.276947	0.661409	0.870312	0.166745	0.461796	0.748823	1.14436	2.08631	1.77442	-0.146977	0.630231	1.67505	-0.633675	1.94715	3.1131	1.24326	-0.438756
MIR589	0.630681	3.9263	2.06776	5.21897	1.1218	0.975256	4.21622	5.12319	2.75169	2.95127	3.23453	3.5169	3.18526	4.006	4.27843	3.27137	2.83228	2.99568	0.948155	1.7475	1.16837	0.410863	0.0958008	0.428905	0.215617	1.2294	1.26505	1.46845	0.127514	1.76796	-0.126908	1.74251	1.95776	2.28865	1.56824	-0.206218	0.0304547	-0.060148	1.87453	1.35849	1.43884	0.0878162	3.00025	0.132573	1.46656	0.884326	0.600989	0.373018	-0.660846
MIR590	1.1104	0.844104	1.59679	0.797294	4.45744	0.497428	1.0192	1.34657	1.76276	0.896406	-0.378368	0.350971	2.51914	0.236585	1.28303	0.864234	1.0823	0.33981	-0.00205075	2.96862	4.3401	4.76893	0.27203	2.04435	4.46518	1.49032	0.381659	2.02585	0.780993	-0.142015	0.259747	3.0574	-0.151263	0.82346	0.221258	2.21227	2.03493	0.143682	1.74665	0.17417	0.526326	0.235512	0.848002	0.00368762	-0.114895	0.417352	-0.403795	0.656275	0.675447
MIR591	1.2368	1.46001	0.824619	0.46338	0.0577424	0.758316	0.268733	2.38085	0.754021	0.301831	-0.637279	2.3539	-0.0716336	0.596773	-0.653981	2.52945	5.05611	5.36446	0.46887	1.1882	0.800172	-0.204241	0.74803	0.597485	0.311851	2.82042	0.113255	1.30365	1.78029	-0.664422	0.713864	0.875647	-0.447577	0.142571	-0.207757	-0.174736	0.232389	0.201557	0.199824	0.439869	0.0368088	0.44999	1.1564	-0.216474	2.0097	0.0421718	-0.111846	-0.0973427	-0.479462
MIR593	-1.30473	-2.0692	-1.99023	-2.24368	1.59273	-0.926473	0.703444	-1.06431	-1.74833	-1.67434	-0.169461	-1.63173	-1.96878	-1.99392	-0.889448	-2.20489	-0.772213	-1.74545	-1.7292	-1.58611	-1.84285	-1.87138	2.0138	-2.4521	-0.863966	0.244437	-0.77635	-2.11732	-1.90649	-1.61386	-0.347186	-1.2593	-1.31012	1.30153	-0.734847	-1.72439	-2.13898	-2.16813	-0.0832402	-2.20986	-1.57508	-1.13962	-1.46725	-0.280179	-1.47978	-1.80765	-1.31947	-1.50112	-2.48367
MIR595	-3.19981	-4.57191	-4.1368	-4.03968	-4.79725	-1.84768	-4.89667	-4.00313	-3.71602	-3.66222	-3.26232	-3.24795	-4.69058	-4.87652	-3.0732	-3.84508	-4.57712	-5.04291	-4.08257	-4.01648	-4.69685	-5.08688	-3.7944	-4.39876	-4.52676	-2.86546	-2.30016	-2.53688	-4.63345	-4.58223	-4.22854	-4.54513	-4.91687	-3.61797	-3.79551	-4.72692	-3.85921	-4.96633	-3.99866	-4.41681	-3.82826	-4.46604	-4.35404	-4.78863	-5.05143	-2.99943	-5.04772	-3.04292	-4.59337
MIR596	0.928699	1.22389	3.89921	-0.424737	-0.480743	-0.271282	0.59662	0.251055	0.586882	1.45193	2.39353	0.0396091	-0.226314	1.24826	-0.0820163	-0.740989	0.149239	0.286321	-0.548386	-0.128065	0.43449	-1.04576	-0.203029	-0.20879	-0.0219047	-0.762847	5.59089	1.52058	1.30777	-0.212329	4.06594	1.1567	0.741963	2.56972	-0.363472	2.68487	-0.782373	0.0285613	-0.0192897	0.873664	-0.516106	1.37904	-0.449522	0.562301	-0.69347	0.887116	3.98041	1.07994	-0.727749
MIR597	1.44971	1.18508	1.55314	2.09441	2.37555	1.46657	0.762049	1.44665	0.8974	0.347034	-0.387451	-0.253756	0.755843	0.0972281	0.311979	0.76849	-0.0198324	2.43492	0.265868	0.795068	-0.492432	0.690015	0.23882	1.77657	0.859484	0.5732	0.327772	1.83082	1.02507	0.375684	0.379965	0.361481		1.12189	2.83897	-0.0470701	-0.251579	-0.310454	0.0285731	1.38003	0.0197571	1.31159	0.346099	-0.318535	1.48884	0.198195	1.13596	1.1608	-0.199574
MIR598	1.14654	-0.22908	-0.365238	-0.556953	4.97692	1.17099	-0.085942	0.122531	3.58798	0.78632	0.274785	0.305181	-0.00936576	3.3389	0.606942	-0.361604	1.8605	0.042263	-0.453014	-0.922792	0.112447	0.648923	1.13816	1.01137	0.769873	-0.107589	0.647581	0.790439	1.46858	0.555959	-0.286291	0.835904	0.0174243	1.29789	-0.361295	1.22076	0.581687	-0.157141	0.917849	-0.00842331	4.05493	0.677977	0.594163	2.57086	-0.0863956	0.224551	0.722331	1.00643	0.784365
MIR599	1.35349	1.82949	4.6931	0.213525	0.409421	0.244689	2.81637	-0.0575705	0.187674	-0.389211	2.12519	2.5908	3.25967	0.228087	0.609986	0.571407	0.117838	0.765076	0.0495692	0.585614	0.504315	0.878369	0.893358	-0.105996	0.462172	2.34092	-0.360062	1.45154	0.616968	0.522768	0.27062	0.447686	3.28016	-0.00540372	0.52676	0.193085	0.117653	0.229394	0.925182	-0.23863	-0.296565	0.0231521	0.70757	-0.0320834	1.53875	1.1986	0.764309	0.742319	-0.437791
MIR600	1.02793	0.518555	1.24413	1.38185	0.372258	3.33183	0.010706	-0.144568	1.93277	0.97994	0.0240047	2.20279	0.312067	-0.61446	-0.803966	-0.219472	0.46312	0.585034	-0.396763	4.38247	0.245434	0.141206	1.65983	-0.337966	2.71381	-0.577883	-0.317588	0.23297	0.621872	-0.612233	1.4085	1.64448	-0.0845907	0.552905	-0.868011	0.838671	0.307607	0.782071	1.50637	-0.625878	-0.142011	0.357893	1.02769	1.77867	-0.205941	0.402299	0.544612	0.26831	-0.819409
MIR601	-1.73719	-2.17117	1.59507	-1.61236	-2.3376	-3.16575	2.71531	-3.15104	-2.54212	-1.84345	-3.82045	-3.2603	3.1306	-2.59491	-3.64478	-2.89969	-0.0182927	-3.30185	-2.7557	-3.18738	-1.10842	-2.78569	-2.21654	-3.11874	-3.34846	0.485562	-2.02535	0.248854	-2.61507	-3.36054	-3.50117		-3.54013	-2.71666	-1.72617	-2.24481	-1.26237	1.2488	-3.03638	-1.76294	-2.53636	-2.40354	-1.33306	-1.99711	-2.77339	-3.32867	-2.67123	-1.36659	-2.19282
MIR604	0.273538	-0.887103	-1.29755	0.16156	-1.2467	0.0940327	-0.974347	1.36059	-0.0666967	-0.501907	1.17549	-0.829957	-0.792864	-0.0303781	-0.982737	5.56698	1.71058	-1.3394	0.160439	0.307777	2.07941	-0.770808	-0.743042	0.851903	0.829715	4.2133	0.960684	0.68166	1.31439	1.32989	2.16945	3.61499	0.125161	1.61786	1.22647	0.24725	-0.134211	-0.00242265	0.687472	1.99302	1.51327	1.69392	-1.24586	1.35686	1.22914	-0.945442	-0.294216	3.71992	-1.30762
MIR606	0.905048	1.00662	0.454663	-0.00699269	-0.219881	-0.0705183	1.56782	-0.0149736	0.537976	3.54045	0.173945	-0.746311	-0.652527	-0.621946	-0.428866	0.410625	4.51398	0.53229	-0.36232	0.367041	0.930745	-0.328709	0.0275636	-0.487699	-0.282963	0.774691	0.505067	0.0767233	-0.394002	0.169712	-0.0074584	0.502423	2.34498	-0.0247086	1.40057	-0.810957	-1.15183	1.14887	0.881313	-0.371631	1.64019	-0.582648	0.141833	-0.53005	0.0644944	-0.162664	-0.0882703	0.819815	-0.783539
MIR607	1.12683	1.66539	1.06578	2.08499	1.4992	1.00241	1.25266	2.09486	0.520857	-0.0781423	0.193479	0.283671	0.730789	1.80392	0.302459	6.31796	6.63344	1.21037	0.103255	-0.113528	0.131256	1.76158	0.173229	1.5614	0.969443	0.798302	-0.0555751	0.485124	-0.111275	-0.714922	-0.674979	0.26073	-0.434722	-0.240173	-0.0938465	1.02096	0.875227	0.594844	3.8493	1.05741	5.02003	0.0629293	0.625302	-0.314432	-0.407086	1.32046	0.437437	-0.454268	-0.528099
MIR608	-1.74831	-0.680455	-3.023	-1.62137	-3.03385	-2.40037	-1.93568	-0.225431	-1.31519	3.68037	0.197535	-0.980702	0.0915792	-1.31728	-2.72336	-2.98525	-2.23401	-2.79386	-1.09954	-1.67647	-2.48009	-1.71382	-3.28711	-2.15668	-3.13511	-2.03527	-2.55898	-0.887316	-1.15284	-3.53044	-2.01067	1.40344	-2.73006	-0.91334	-1.07435	-2.77028	-0.711191	-2.83499	-0.411008	-0.408126	-2.05427	-1.78767	-1.15553	-2.08239	-3.60466	-2.13549	-2.86394	-2.99242	-3.25226
MIR610	-1.18466	-2.62204	2.78522	-1.62515	-2.26425	-1.86819	-2.42907	-0.344548	1.84946	-1.96379	-1.82383	-1.44438	-3.04987	-2.85247	-2.68592	-2.24939	-2.70197	-0.724157	-2.03516	-2.34738	-2.08762	-0.994335	-2.00459	-2.71104	-0.837063	-1.33479	-1.08888	-2.02796	-0.878995	-2.20651	-2.28412	0.167096	-0.27951	-2.30313	1.76793	-2.16989	-1.65188	0.212173	-1.72009	-0.862979	-1.88734	-0.507863	-0.166198	-0.403689	-2.13973	-2.88593	-2.0906	-2.24718	-2.05305
MIR611	0.783142	-0.024467	-0.132999	-0.150957	-0.134937	0.431944	0.0236318	1.38268	-0.676316	3.7325	-0.045771	-1.05632	-0.535302	0.639125	3.59445	3.67943	-0.627883	-0.548763	0.811224	0.175451	1.219	1.18684	1.81989	0.87927	0.0898947	1.09239	0.0372117	0.0263489	2.37694	0.170689	1.92032	-0.468964	0.0306611	0.0664878	0.899253	1.01659	-0.775906	3.59982	-0.596284	0.706454	-0.741153	1.71946	-0.636706	-0.297692	5.53899	0.766037	-0.0786343	0.254061	-0.819774
MIR612	-1.33155	-1.34623	-1.38905	-1.16183	-0.994673	0.657972	-1.39049	-1.21802	-0.854604	-2.4254	-3.1414	0.127795	-2.77443	-2.5392	-2.49545	-1.06797	-2.53556	-2.53423	-1.09876	-0.859738	-0.668497	-2.36262	-2.09461	1.8732	-2.5169	-1.20372	-0.619691	-1.43195	-2.43967	-2.69955	-2.40497	-2.60979	-1.08162	-3.32632	-2.19326			-2.69791	-2.6583	-3.0478	-2.28671	-2.17072	-1.74097	-1.71294	-3.34501	-2.93509	-2.50309	-3.14505	-3.02977
MIR613	1.46898	0.1982	0.161727	-0.103973	2.15556	1.52217	0.144936	2.49558	-0.20262	2.42737	1.00577	1.13683	1.4014	1.44193	1.27708	3.39992	0.204973	-0.033945	-0.250644	1.21612	1.22112	1.03875	1.64116	1.56723	2.02043	-0.129045	0.517735	-0.0381546	-0.211176	0.586593	-0.18493	2.52016	-0.278319	0.179884	2.48548	-0.0330703	0.973349	0.150236	4.63363	-0.00677015	-0.192975	0.0547879	0.180925	1.16256	0.62787	0.414061	1.36469	-0.441831	-0.260381
MIR614	0.974538	1.25816	3.42054	0.0775553	-0.791819	0.167475	0.0275849	0.841998	0.29017	0.331913	5.33131	2.69346	-0.387853	0.267704	-0.775089	-0.142142	-0.118147	2.50799	1.46207	-0.255951	0.0959098	1.23867	-0.815456	-0.0945648	-0.0116525	2.01146	1.16456	0.788339	3.84619	-0.459918	1.43913	-0.223227	-0.490091	0.565148	2.08947	-0.44503	2.66736	1.25026	0.539688	3.88063	3.40973	0.296424	2.16395	4.49478	0.228684	1.8467	1.7367	0.0815951	-0.337029
MIR615	0.575095	0.640788	-0.286201	-0.70351	1.369	1.4226	1.16087	3.81837	0.186305	-0.201881	-0.911672	0.461195	-0.408512	-0.491407	0.199044	3.43116	1.41334	0.540769	1.696	0.381287	-0.124283	-0.472704	2.56985	0.66948	0.623412	-0.829901	1.17162	-1.07951	0.937797	-1.13006	-0.426714	-0.981772	-0.880291	1.2264	-0.563994	-0.903629	-0.970693	1.33735	-0.596221	0.679441	2.65055	0.213684	0.846743	-0.0245995	-0.32903	-0.695274	-0.502926	-0.243553	-1.27178
MIR618	1.32228	1.02088	0.250365	-0.0649636	2.43145	-0.0372894	0.761688	0.118993	-0.469898	0.422047	-0.0534402	0.124993	0.558833	1.73034	2.46198	3.95889	0.119004	-0.360259	1.73108	2.53168	3.48827	2.74931	1.45121	0.525697	0.867775	1.38133	0.127513	-0.00632797	0.345846	1.6128	0.873516	-0.692205	-0.384982	4.25727	0.547643	0.0475664	4.26142	0.920609	0.104328	1.06699	1.69061	1.61524	-0.297648	1.0011	0.652797	1.05319	0.430708	0.519022	-0.485425
MIR619	1.28025	2.68199	2.22675	0.472172	0.0150047	0.789807	1.04095	0.232282	0.489943	2.36988	0.337686	0.952508	-0.166573	0.838191	0.641049	5.33074	0.532306	0.610654	-0.121941	0.477698	-0.301917	0.92961	-0.0630179	1.44912	0.608897	0.426836	2.35837	1.91969	0.820401	0.901273	4.32113	0.573708	0.247616	0.347718	-0.138871	2.23328	-0.907401	2.2011	3.16707	1.44352	0.0308459	-0.409268	0.4311	-0.130189	0.549679	1.4683	0.541754	-0.223951	-0.513835
MIR620	0.526594	-0.451778	-0.678979	-0.994981	0.700626	0.271823	-0.439478	0.0653528	1.30215	0.763227	-0.28791	1.98738	2.65709	1.98021	0.615328	-0.82634	-0.27375	0.3822	0.066158	4.86125	-1.3408	-0.959769	-0.563167	-0.45714	-1.47276	0.0208027	-0.48342	1.26169	-0.374613	-1.27114	0.136805	-0.82718	-0.431781	-0.538659	-0.226599	1.66813	-0.264598	-0.788099	1.95359	-1.25279	-1.10359	1.19579	-0.104067	-0.651077	-0.812642	1.47771	0.732485	1.26247	-1.14142
MIR621	1.17096	1.05008	1.23719	1.03073	3.20832	0.532976	1.10633	0.211947	-0.164074	-0.168627	-0.431758	0.449119	0.563923	1.09565	4.46977	0.824345	-0.412548	-0.709348	0.112122	-0.106141	-0.0810488	6.45982	-0.619152	0.816944	-0.163819	-0.420441	0.474241	-0.582792	0.826038	-0.578242	1.60969	0.092393	-0.164042	0.194474	0.46444	0.13672	2.98615	1.42485	2.25066	-0.186076	-0.472728	0.0494613	0.257514	-0.216344	1.62868	0.761667	1.46107	-0.49352	-0.712717
MIR622	0.722546	-0.685642	0.913965	-0.295621	2.27856	3.65273	0.802548	-0.626208	0.510512	-0.904104	1.93293	0.0292337	3.09084	0.39966	2.62341	-0.96841	-0.361245	2.64297	3.7951	-0.240765	0.195743	-0.468196	0.131237	-0.489088	1.93108	1.85024	-0.274751	-0.913486	-0.610974	-0.320455	1.21944	2.82522	0.859969	4.84322	-0.761195	0.169472	0.752644	0.312775	-0.12169	-1.24809	-0.857382	-0.217513	-0.484097	-0.968971	-0.583152	-0.753664	1.48738	-0.877484	0.706316
MIR623	0.505318	1.33636	5.94319	0.587186	0.239823	-0.0770216	0.891991	0.820211	1.17726	-0.133905	0.481508	-0.194436	-0.523788	3.13574	-0.15025	0.776725	0.011928	0.176879	0.394367	-0.66721	-0.680876	0.652987	-0.657678	-0.750655	-0.788078	0.575696	-0.689709	-0.6413	-0.367536	0.991431	-0.673709	-0.121809	0.0820158	-0.7627	-1.28188	-0.712397	0.88121	-0.299314	2.40325	-0.461344	-0.637773	0.166266	-1.09174	-1.15254	1.09794	-1.11893	-0.0818287	-0.26726	0.2923
MIR624	0.406441	1.71684	0.969483	1.89972	0.506067	0.331406	1.05949	-0.101929	3.33729	-0.549557	1.35255	0.42014	0.571764	0.141257	0.985431	4.15283	2.973	0.773442	0.744339	0.912498	1.87729	-0.119069	1.85181	2.01354	1.47446	1.1431	1.63931	1.62762	0.446153	1.29873	1.37035	3.28911	1.45037	-0.0448747	4.04895	0.0682121	0.0751868	-0.247466	0.1262	2.60882	-0.244746	2.16661	0.459303	3.58327	2.2918	0.74334	-0.726966	0.916079	-0.646258
MIR625	0.248399	2.74987	1.68741	2.54235	2.18135	-0.277931	2.55948	3.87072	0.752375	2.0228	0.455298	1.90968	3.77793	0.781188	1.66348	1.60201	5.10031	1.82366	2.33412	3.77045	1.65939	0.1838	0.98825	-0.48956	0.152793	-0.991155	-0.196414	-0.314654	0.0413356	0.383074	2.93597	1.91471	2.94512	0.861591	1.60632	2.01551	2.61639	-0.674115	0.053945	0.691297	3.71316	-0.384081	-0.301978	0.142628	-0.0740864	-0.690495	-0.513806	-0.368014	0.134502
MIR626	1.02935	0.6514	3.16617	0.9536	1.33066	2.13531	0.83735	1.33689	2.02472	1.37408	0.0659175	1.3277	-0.692722	2.70871	-0.208943	-0.121735	-0.205467	0.0194369	1.24317	-0.828133	-0.173735	1.55771	1.06771	0.62335	1.26816	0.17525	2.89706	1.12773	2.27352	0.564669	0.883274	5.1288	0.55756	0.839713	0.37275	1.26334	2.41055	1.6857	2.43212	3.74435	1.51843	1.03935	0.109517	2.26386	1.31348	0.812971	1.92365	2.32096	-0.665258
MIR627	-0.316231	-1.45509	-0.818361	-1.2469	-0.0604163	-1.09462	-0.468206	0.990196	0.127345	-1.57696	-2.0048	-0.914208	-1.12103	-2.05103	-0.738873	-1.85081	-0.823702	-0.265514	-1.69979	-1.5918	-0.90848	-0.549557	-0.226987	-1.63633	-1.43852	-1.38879	-0.963775	3.05693	-0.216391	-0.897786	-0.527881	-1.80664	1.70832	-1.4307	0.43359	-1.57754	2.70301	2.88633	-2.19454	-1.58454	-1.71087	-0.841211	-1.57737	-1.20122	-0.577072	-1.51758	0.810267	-1.75236	-1.55475
MIR629	0.144329	1.57538	0.94875	1.30488	-0.0527522	0.61968	1.11007	1.96815	1.30386	2.09027	-0.069121	3.02524	0.146724	1.16486	-0.268772	1.08844	3.51381	3.29761	-0.455807	1.80661	2.23672	-0.716858	-0.475242	0.793469	1.33105	1.21647	1.48478	1.33977	0.628808	0.468021	0.755076	0.0230906	-0.447306	0.690877	-0.0869669	1.14328	1.01552	1.28625	0.210403	2.52016	1.61074	2.16577	1.12019	1.08764	0.974596	0.562182	0.688448	-0.159246	0.0599915
MIR631	1.27105	0.175709	-0.452498	4.43488	0.00825423	0.958672	-0.385292	-0.505915	1.09085	2.21836	0.430264	2.03804	3.07166	2.27739	0.806021	0.79303	0.782665	0.746112	0.819215	0.741548	-0.201639	0.16969	0.121006	0.609506	-0.2407	0.390788	1.92374	-0.473332	0.107016	-0.363061	2.08784	0.791779	0.905378	0.723385	2.21658	4.20339	0.769055	0.280275	1.58283	-0.196847	0.205503	0.493039	1.83213	-0.0972467	1.49532	-0.331237	0.194132	2.80653	0.451175
MIR632	-0.749853	-1.4061	-1.56523	-1.2127	1.35963	0.212886	-0.515913	-1.75176	-1.23839	-1.82152	-2.44596	-2.00738	-1.55548	-0.354734	3.53545	-2.08155	-1.17355	-1.83378	-0.956457	-2.04212	-0.0943987	-2.18666	0.992412	-1.90641	-2.10181	-2.18339	-0.975162	-1.34726	-1.39576	-1.52138	-2.51608	-2.64083	-1.88668	-2.39618	0.752392	-1.78219	-0.893181	-2.44139	-2.12571	-1.09214	-1.80614	-2.1888	-1.12847	-1.83306	-1.91595	-1.50831	-0.767982	-2.25354	-2.22966
MIR633	1.21428	-0.561051	-0.478435	0.184005	-0.527908	0.916429	0.721713	-0.184457	-0.56925	-0.734229	0.728786	0.260414	0.0543569	0.559255	0.684626	0.474756	-0.099718	1.16922	1.06332	0.95926	0.492174	0.829855	0.509132	1.46697	2.77146	2.19181	1.03298	2.83875	2.24643	2.41616	1.43517	3.32059	1.22441	0.608067	1.39297	0.692533	1.28512	0.549611	1.09986	0.896828	2.91471	1.59019	2.33877	2.50727	2.35163	-0.134641	1.56386	1.56031	-0.486151
MIR634	-1.27341	-0.497804	-2.41112	-1.05979	-2.56532	2.34822	-1.83077	0.130458	-0.533506	-0.323798	0.401714	-0.113351	0.335479	-0.550057	-1.51068	3.73779	0.013947	-0.127773	0.330218	2.21743	2.43177	1.31728	-0.682947	2.31046	0.88395	1.19099	1.91607	-0.290837	-0.467672	0.857145	-0.679411	-0.0299251	-0.119643	0.054321	0.373137	0.243494	-0.493173	-0.790357	0.936685	1.01281	0.1842	2.20794	0.356251	-0.884927	1.91814	1.34107	-0.0524268	0.960981	-2.62228
MIR636	0.730393	2.67247	0.57921	3.78838	-0.598783	-0.658343	1.81153	3.17195	0.404354	1.70309	-0.151201	0.705681	-0.231466	1.10515	0.872287	1.92937	1.44452	1.62183	-0.365339	-0.83896	1.3166	0.140264	-0.702763		-0.676569	-0.187774	4.43575	-0.844852	-0.675738	-0.26065	0.395058	-0.349659	-0.532056	3.97692	0.371164	5.72079	-0.660572	1.31462	1.90937	-0.480793	-1.23461	-0.445456	-0.900507	1.44381	-0.764618	1.14966	-0.0654787	-0.968229	-0.00229357
MIR637	-2.33203	-3.86253	-2.3223	-3.63599	0.882329	-2.02311	-3.88592	-3.76118	-2.67323	3.22073	-3.63893	-3.38912	-2.31016	-3.28595	-2.91975	-3.95811	-3.64901	0.8529	-3.56383	-3.20684	-3.56355	-1.4315	-2.12346	-0.912713	-1.35075	-2.81438	-3.44273	-3.95372	-4.06224	-2.46987	-2.60605	-3.63892	0.858278	-3.8574	1.77015	-3.58645	-1.05714	-3.62857	-3.02467	-3.29152	-1.1415	-1.7874	-4.25721	-2.53754	-2.1363	-3.87477	-3.66064	-3.78896	-4.05241
MIR638	-6.1321	-4.35116	-2.76955	-3.66968	-7.12591	-2.83809	-0.514792	-3.84236	-4.32449	-3.4534	-2.75909	-5.59988	-5.73283	-5.15708	-7.12085	-6.12358	-6.15434	-5.74658	-7.04785	-7.03191	-3.39421	-7.7213	-6.01345	-3.51812	-1.92293	-6.2945	-4.67962	-6.02129	-5.8895	-6.96384	-4.20206	-6.045	-2.74824	-6.71327	-5.92344	-5.85673	-6.20908	-6.12752	-2.66248	-5.75753	-5.63299	-3.04668	-5.46419	-2.45908	-2.41348	-5.35137	-5.87707	-5.67857	-2.43081
MIR639	1.2774	2.20674	1.19773	1.11424	2.06242	0.0864064	3.08582	-0.193678	1.15628	1.84022	2.71806	1.78665	1.71503	0.987058	0.263957	-0.505239	2.03091	0.814569	0.156923	1.25624	-0.23988	0.223094	4.85417	-0.154811	2.79663	0.106175	0.0700793	2.3159	0.688235	-0.607107	3.41413	3.84982	0.284142	0.995064	2.34049	1.43363	1.79741	0.850386	0.762737	-0.282302	0.592869	0.0127992	-0.128979	-0.404813	0.729529	-0.320783	0.794768	-0.751867	-0.388024
MIR640	0.824544	-0.587556	-0.445491	0.968709	-0.348002	3.56066	-0.427561	5.58016	-0.658314	0.402794	-0.334708	0.294052	-0.432384	1.60055	-0.904555	-0.873642	0.672054	-0.741259	4.70487	4.22681	2.68952	4.30879	1.45461	3.00538	4.11492	3.84783	3.99911	3.56519	3.79827	4.28658	2.6065	1.46316	1.15417	1.47316	2.61426	1.67638	1.9181	1.06737	1.37873	2.70574	2.0572	3.16849	2.71648	4.53078	2.19594	1.991	2.76474	2.10303	-0.61027
MIR643	0.971212	-0.573384	1.40659	-0.382575	4.86989	-0.296454	0.389551	-0.687495	-0.683942	-0.7154	2.43973	0.500804	-0.0372032	1.13688	-0.241543	-0.590072	-0.118131	-0.792877	-0.244638	0.43199	-0.137148	0.694787	2.56091	0.107148	-0.159079	1.2692	-0.13592	0.126239	0.17073	0.461081	2.44134	0.726029	1.57809	0.914927	3.33222	-0.718808	0.630254	0.187919	-0.433738	0.44724	1.29438	0.645731	0.0393962	4.72796	-0.0877383	2.35628	0.749421	-0.258327	-0.664481
MIR644	-0.950909	-0.97199	-0.724354	0.00364087	-0.232196	0.367222	-0.0640487	0.434709	1.83965	-0.755786	-1.7092	-0.964357	-0.686682	-1.2901	-1.02856	0.390863	-0.67903	-0.204284	0.41041	1.66367	1.81175	0.171746	0.456297	2.56919	3.92986	2.46487	0.242246	1.57976	1.69035	0.543426	0.189433	0.1227	0.259307	-0.0620593	0.0563475	-0.345161	0.0714876	0.291657	0.117388	0.0121926	0.335473	1.09853	1.72768	0.901098	0.788709	-0.177593	0.331799	0.829555	-1.39703
MIR647	-0.655232	-2.15802	-1.17611	-2.03803	-2.00703	-2.09479	-1.14407	-1.27267	-1.97684	-2.07829	-2.14052	-1.69804	2.26182	-0.889186	-2.39765	0.744706	-1.85959	-2.18528	1.03213	-1.72692	0.273509	-2.20077	-1.76552	-2.29062	-1.02219	-1.04859	0.481857	-1.05477	-2.15257	-1.78921	-2.36433	-1.60331	0.674762	-1.15564	3.01773	-1.80422	-2.29559	-0.101433	-2.21589	-1.36703	-0.911256	-2.0393	-1.9077	-1.48729	-0.920369	-1.86276	-1.03545	-2.07131	-2.41636
MIR648	0.70123	1.56787	0.309264	2.03838	0.334777	1.27036	2.17224	0.582456	2.33858	1.58428	0.117115	1.26076	1.32099	2.32301	5.28338	0.599689	0.245218	3.88828	3.39302	2.20789	1.12766	-0.41084	-0.648277	0.0684647	-0.335095	0.361004	1.4216	1.26683	1.30648	-0.276998	-0.380817	3.27961	-1.01242	-1.13707	-1.04921	1.35725	0.241086	-0.958044	3.64842	1.35162	0.0939424	-0.715408	1.9287	2.03306	-1.16294	0.451683	0.728885	-0.53222	-0.161701
MIR650	-1.25694	-2.71562	-2.40658	-2.79301	-0.228767	-2.12519	-1.92851	-2.1314	-1.9494	-2.86519	-2.57205	-2.83792	-3.13808	-2.37155	-1.8213	0.227173	-3.35145	-2.7628	-0.87139	-2.82212	-1.37058	-1.6792	1.62031	-2.0912	-2.52057	-0.847912	-2.61512	-0.0409762	-2.15664	-0.3706	-2.21801	-1.77979	-0.908464	-2.44919	-2.64023	0.468589	-3.02995	-0.0683778	-2.64641	-2.54991	-2.27474	-2.28201	-2.32766	-2.2316	-1.05839	-1.86869	0.879994	3.63658	-2.45443
MIR651	1.33102	0.138098	0.0176725	1.22951	1.59309	1.9037	1.01171	0.513321	0.993168	0.609943	0.18006	0.799375	0.530205	1.00303	0.87752	0.193391	2.83591	0.216853	2.74582	1.07764	1.5783	0.501864	1.0049	0.170382	0.95741	0.202215	2.64429	2.99745	0.208278	2.11578	1.04298	0.0164904	2.86815	1.19304	2.78348	-0.222031	0.925098	0.657376	1.73418	0.246271	1.69613	0.512303	1.87701	1.91769	2.88397	0.37848	-0.0564989	0.901099	-0.238353
MIR652	-0.435533	2.17683	1.09953	-0.323254	-0.923029	-0.994614	0.148116	0.776082	0.759017	2.09129	1.87098	2.40927	0.183676	2.07376	0.115259	1.59916	0.415211	0.48068	3.27745	-0.500865	-0.735176	0.283377	-0.230246	-0.312851	-0.638143	1.34426	1.26683	1.27739	-0.33985	-0.741441	2.71522	0.954911	-0.405816	0.269368	-0.973758	0.887949	0.381752	-0.912281	0.308699	-0.885803	1.05815	-0.707989	0.461555	-0.0531382	-0.55901	2.01226	0.122352	4.0668	1.13178
MIR653	1.16261	1.53645	1.07915	0.436707	0.452559	-0.132093	1.88123	-0.0517194	0.692773	0.176863	-0.0351086	4.5095	-0.187894	-0.711649	0.181744	1.10721	0.726191	0.12836	3.22544	0.218044	0.626996	-0.216105	2.5659	-0.523483	0.867121	2.2795	0.759976	2.09264	-0.0647628	0.710137	-0.245964	-0.0123962	-0.34372	0.221199	0.958233	2.67582	1.17181	-0.317807	3.16655	-0.149653	0.597339	1.40144	0.176609	3.07059	1.93335	0.0891414	0.348048	2.0398	-0.698073
MIR654	-0.693138	-1.608	-2.07797	0.520945	-1.64455	-0.797928	-2.49094	-0.324387	-1.87057	-0.886337	-0.428749	1.35815	-0.574021	-0.151502	-0.116385	1.88662	-1.72728	-0.0991452	-2.1779	-0.623394	-1.86084	-0.897351	-1.4523	-1.78154	-0.528801	-0.125083	-1.15058	-1.37654	-0.0894449	-1.58823	-0.000910756	-1.72011	-0.936153	-0.447992	-2.28158	-2.07541	2.02033	-1.77961	-0.0616545	-1.7277	-1.29231	-2.17605	-0.830262	-0.522275	-0.817603	-2.11315	-0.249485	-0.551898	-1.19098
MIR655	1.21106	0.385637	1.63346	1.41146	0.810194	-0.543231	2.46113	1.12516	0.346307	-0.659153	0.0395042	0.907949	2.71214	1.62606	-0.0172345	0.666113	1.05913	0.81412	-0.140544	1.87651	1.05848	0.738983	-0.148241	0.282214	1.1331	-0.0214162	0.227694	1.03413	0.58446	1.64582	0.424034	-0.677136	0.663787	4.11178	0.259301	-0.234101	-0.165478	0.711502	-0.749993	0.11218	0.303585	0.426038	-0.579477	0.750484	-0.0581807	1.71736	1.29414	2.8875	-0.414519
MIR657	1.1728	0.810776	1.81021	2.06221	1.33913	0.11788	3.00006	3.60067	2.89245	0.732758	3.05986	1.77018	2.24277	2.08608	1.69112	2.33377	1.82244	2.44731	-0.129119	0.00651853	0.0731031	0.399522	-0.129826	-0.0118299	2.08305	1.24033	0.296277	-0.335925	1.36788	0.875742	1.97979	0.459885	0.97616	0.172282	3.09581	2.82778	0.32074	3.83903	0.683341	5.5889	0.124891	-0.244667	-0.127653	0.186129	1.90967	-0.229044	1.24068	-0.0427465	-0.771987
MIR660	-0.687035	3.00205	2.44989	3.7746	0.959155	-0.974049	3.91309	5.04791	3.84285	2.11056	1.69268	2.64472	2.57757	3.30948	1.78946	2.6993	2.50603	2.68008	-0.227023	0.0487064	-0.687332	3.29905	-0.887496	0.113519	-0.350795	0.609065	-0.936531	-0.224408	0.618768	-1.22129	-0.798465	2.1487	1.38949	-0.882412	-1.11188	0.54647	-0.562785	1.96869	-0.258653	0.779328	-0.99335	-0.493384	-1.02509	-0.674562	-0.308455	0.0440616	-1.06573	-0.402774	0.997759
MIR663	-5.7538	-1.45681	-5.5545	-5.5955	-1.80198	-4.22463	-5.36849	-5.11517	-5.49294	-5.61936	-5.03149	-5.43075	-5.31958	-5.2536	-5.25932	-5.42358	-5.48929	-4.98839	-3.64257	-6.0939	-5.9822	-5.70171	-4.75083	-5.7088	-6.19231	-6.19436	-5.85712	-3.04398	-5.09165	-5.12112	-4.57079	-5.40255	-5.43037	-5.6115	-4.93086	-4.69614	-5.29605	-0.0577347	-6.19283	-3.14417	-5.31701	-5.51877	-6.07459	-6.4496	-4.73991	-5.26481	-4.88768	-5.99602	-3.18031
MIR665	-4.27923	-5.65315	-5.68153	-4.47244	-4.99686	-3.60033	-4.59665	1.18295	-5.97919	-5.74972	-4.94408	-4.83173	-5.13447	-4.89584	-4.64813	-1.79404	-4.80208	-5.50337	-4.50557	-4.92697	-2.79902	-5.25889	-5.19643	-4.46239	-2.67066	-5.97608	-0.176506	-3.24204	-3.94107	-6.03948	-5.55401	-5.45741	-5.62965	-5.87655	-5.68284	-5.15638	-5.72944	-5.30485	-5.51811	-5.38071	-5.86984	-2.8162	-0.243357	-5.81075	-5.34876	-5.2782	-5.16496	-4.36181	-4.89994
MIR671	-0.858091	-1.01615	-2.22577	-2.0745	1.12536	-1.8663	-1.76833	-0.608974	-1.0245	-1.54614	-1.11867	-1.35873	-0.621253	-1.6256	-1.47673	-1.23127	-1.13164	-1.51105	-0.642442	-2.32425	-1.23139	-0.895067	-1.92303	-0.337077	-0.541547	-1.05707	-1.62527	-1.45423	-1.26095	-0.612109	-1.6921	-0.613636	-1.63543	-2.23157	-1.90584	-2.23125	-1.7503	0.281468	0.103029	-2.40673	-1.1881	-2.35282	-1.24961	-1.69721	-1.68785	-1.12343	-1.03376	-1.10077	-1.01526
MIR675	-1.45397	-2.18109	-0.938258	-2.02382	0.836938	-1.55684	-1.71169	-0.0407851	-0.682169	-1.39879	-1.3144	-0.348551	-0.819925	-0.34773	-1.33863	-0.103065	-0.692625	-1.32213	-2.83605	1.96902	-1.50991	-1.28643	-1.26114	-2.6878	-0.480775	-1.55997	-2.21791	-1.7472	-2.48096	-1.79259	-2.03359	-2.00919	-0.663311	-2.33713	-1.00131	-1.37294	-1.01579	0.851121	-1.42913	-2.73862	-1.43836	-2.42982	-2.13543	-1.5236	-2.82241	-2.56365	-2.08591	-1.7707	-2.96558
MIR708	0.267527	-0.336203	-0.3772	2.12948	-0.544693	0.881306	-0.5619	0.35611	0.0684463	5.01738	5.49463	-0.647174	-0.694096	-0.475674	1.66319	-0.544315	-0.391228	0.0141849	0.411346	1.7621	0.593356	-0.848865	0.428149	1.27453	2.00944	-0.089039	0.0529479	0.699532	3.71885	-0.0389401	3.42009	-0.0229314	0.365947	0.192656	1.09078	0.787311	0.434344	3.0325	0.050624	3.45948	3.05287	-0.585068	2.54297	3.53758	0.342107	1.56495	1.20903	3.70657	-0.427823
MIR744	-3.09892	-2.85678	-3.64436	-3.40823	-3.55277	-3.60142	-2.67469	-2.40187	-1.97418	-2.72785	-2.75117	-1.98728	-2.7165	-2.55384	-3.90158	-4.0829	-2.66933	-1.77139	-2.79194	-4.16007	-3.44081	-2.44863	-2.55946	-3.26603	-3.36994	-2.14517	-2.37625	-3.30826	-3.14428	-3.91019	-3.60838	-3.0281	-4.21269	-3.4039	-0.738167	-3.39875	-3.09844	-1.97774	-3.81715	-2.81084	-3.31031	-3.06167	-3.06179	-0.56219	-3.97712	-0.771964	-0.563712	-3.66749	-3.56126
MIR758	0.606523	2.62437	-0.95647	-0.399988	-0.539265	-0.279622	6.02074	0.616359	1.07777	2.23572	-0.0348029	1.51696	1.9847	3.96727	-0.670461	-0.242227	-0.373805	1.09629	0.34771	-0.0425711	-0.767991	1.08831	-0.900685	1.86314	0.970707	0.723143	1.75664	0.259192	2.45273	-1.22412	0.598522	0.149222	1.04288	0.267513	2.08668	-0.0603695	-0.715197	-0.309834	2.38074	-0.0602849	1.32454	0.0311203	-0.452351	0.133255	-1.46812	3.2883	-0.964589	2.00874	-0.311287
MIR760	-0.798579	-1.0147	-2.37785	-1.14113	0.697291	-1.16314	-1.37198	-2.05391	0.259515	4.06852	-0.259964	-0.00475019	-0.0636364	-1.96455	-1.82369	2.43794	-2.11672	-0.267027	-0.625083	-0.758999	-1.30103	-0.628502	-2.03264	-1.95764	-1.14135	-1.94729	-1.28029	-1.25312	-1.26918	-1.33771	-0.347684	4.01671	-1.95958	-0.90661	-1.30856	2.0573	-1.57521	-1.57036	2.18485	-2.28257	-0.97478	-1.84816	-0.99243	-1.00089	-2.57758	-2.10211	-2.03085	0.375416	-1.49115
MIR765	-5.12028	-2.76722	-2.98886	-4.3542	-5.65929	-3.795	-4.41347	-5.50763	-4.33509	-4.28919	-6.20466	-4.27201	-6.62403	-6.52757	-6.76164	-6.02417	-5.38998	-5.82401	-6.36612	-5.65126	-5.41703	-5.53401	-6.12134	-5.49217	-6.57603	-6.70917	-5.58479	-6.62194	-5.4478	-6.56291	-6.32491	-6.81811	-4.17778	-4.81213	-6.18835	-2.26905	-6.57596	-5.35655	-4.26983	-5.45934	-6.30048	-5.00708	-6.21025	-5.4478	-6.9078	-6.70314	-5.30659	-6.61812	-4.41518
MIR766	-3.9338	-1.98418	-2.11853	-2.81816	-3.31693	-4.01123	-1.76962	-1.22603	-2.67651	-1.84477	-2.14817	-1.53148	0.485104	1.76504	-2.39542	-1.97078	-2.08476	-2.28827	-2.74403	-4.1446	-3.68868	-2.09839	-3.75572	-3.69973	-4.14896	-3.86299	-3.78623	-3.63331	-4.53507	-3.38459	-1.05077	-2.41143	3.38855	-1.4253	-1.92236	0.629669	-3.06118	-4.18319	-2.69509	-4.12143	-3.06425	-3.79049	-3.74875	1.02128	-3.73231	-1.39498	-4.37287	-4.14634	-3.02858
MIR767	1.23483	1.29203	0.480269	0.509924	1.12135	0.478833	0.610192	2.38457	0.761834	1.39214	2.13728	1.23235	0.853466	1.7072	0.646008	3.47701	0.57399	0.7779	0.477473	0.05535	4.10711	-0.0870227	1.4732	1.2916	0.175136	0.355888	-0.0574801	1.37915	1.17934	1.79388	-0.390232	3.40849	1.34076	2.62809	0.563121	1.87124	0.950916	0.896467	1.23175	0.921936	-0.143008	1.26429	0.0498408	0.839896	0.223139	1.34293	0.0549061	0.337359	0.307191
MIR770	1.13715	0.629827	-0.70777	-0.706386	1.46973	1.38171	-0.00988085	3.25466	-0.13253	-0.588205	0.539431	-0.126167	0.4118	0.188298	0.94845	0.604721	-0.329539	-0.28257	0.92444	1.08218	0.465705	0.182762	1.84179	0.839731	0.693184	0.902915	1.4817	0.0870177	-1.05907	-0.268148	0.704264	0.630372	-0.255352		-0.0095042	0.0841949	-0.248603	-0.294032	-0.273925	0.623155	0.32041	0.225515	0.308909	-0.364823	-0.349193	-0.132337	3.19304	0.214048	0.357249
MIR802	1.22506	-0.30954	-0.174625	-0.160733	0.355212	1.49286	-0.538957	-0.109229	0.497464	0.740073	1.23352	5.38484	1.46821	-0.267184	-0.164999	1.33429	-0.0498251	-0.193412	1.00117	0.409235	-0.136622	0.791947	0.99624	-0.441168	0.553579	0.122923	0.576418	2.54151	-0.263402	-0.493019	0.399285	0.054007	0.103048	1.22347	-0.399935	-0.0629123	0.327039	1.2248	-0.168509	-0.362024	1.73079	0.42846	0.629875	1.2989	0.321775	0.199771	1.16127	0.321853	-0.591022
MIR873	0.00583403	1.04326	1.09868	-0.181954	0.391657	1.07051	-0.0521294	0.327433	-0.183296	0.192626	1.12166	0.599335	1.94921	0.397138	5.60066	0.174564	1.28559	0.541568	0.600258	0.399094	1.89346	1.46885	2.46114	0.930214	1.53763	0.78173	3.11249	-0.233702	0.0495014	1.68139	0.164524	-0.204026	5.66691	-0.273643	0.0309757	-0.400549	0.35429	-0.339426	0.283676	1.5869	0.258812	1.3162	0.10587	1.68283	0.442403	0.501598	-0.21947	0.916925	0.0698259
MIR875	0.109285	0.224954	2.02349	1.53478	-0.187024	3.43837	0.393903	-0.879941	0.395967	-0.00882774	0.0130353	-0.86046	0.116946	-1.05465	3.90512	-0.342388	-1.29489	-0.709081	3.69922	4.15371	3.75657	4.37889	3.30797	3.95828	3.86951	3.4343	3.61802	3.49494	4.40347	4.11956	3.74737	3.30408	3.90901	3.02366	3.4941	3.12469	3.52795	4.78135	3.74981	4.58596	3.61302	4.16104	3.76187	3.98028	3.94044	3.5364	2.95503	3.70545	-1.59163
MIR876	1.25389	-0.175258	-0.163906	0.892588	2.26948	0.247098	5.08198	-0.199203	0.127981	0.0207167	0.925903	0.883154	1.02058	1.68029	1.03853	1.9344	0.183025	5.0728	-0.305905	-0.161114	0.632455	-0.0875906	1.51944	1.75028	1.22835	0.333675	3.95009	0.898068	0.881357	0.41281	-0.33226	0.721963	-0.400683	-0.423693	0.5817	-0.280948	0.993385	-0.454262	0.839924	1.11546	1.11511	0.839248	3.58792	0.382424	1.0841	0.156095	1.51142	-0.139311	-0.328548
MIR885	-3.31614	-4.10792	-3.65646	-0.73849	-3.43192	-3.72591	-1.97684	-2.96635	-2.80659	-4.30898	-4.50239	-5.06664	-1.68516	-4.82105	-0.164747	-4.58807	-2.29195	-4.5685	-1.46752	-2.01461	-4.26531	-4.39734	-0.718228	-3.67389	-4.86968	-2.99253	-3.00999	-3.02896	-2.62735	-4.52257	-4.80793	-3.49759	-3.12033	-4.00683	-2.73317	-4.46765	-4.56775	-4.24454	-4.25017	-3.2874	-0.611939	-2.7311	-2.91319	-4.5472	-4.82614	-4.28021	-4.33263	-3.99063	-3.74778
MIR887	1.01904	-0.282349	0.00940002	2.19419	-0.845649	-0.119663	0.754064	-0.825086	-0.620466	-0.660518	0.275367	-0.416684	-0.276148	0.451764	0.679081	-0.387852	0.890952	3.82978	1.10313	0.642455	-0.12961	0.709581	-0.245185	0.129586	0.947255	4.91203	0.183223	0.704618	-0.148259	0.326325	0.257404	0.117387	-0.448597	-0.282215	-0.959771	4.36744	0.154605	-0.584315	-0.174651	-0.260705	2.6858	0.958914	4.63111	-0.528165	0.402489	-0.0659058	-0.592469	-0.267166	0.427651
MIR888	0.582438	0.586692	4.99502	0.386134	-0.223867	0.374504	1.66617	0.628871	3.98257	4.46264	-0.119246	0.539544	-0.0247726	2.00836	1.94275	0.243955	0.710614	0.403621	1.42284	1.29965	1.29178	0.533732	0.153651	1.67181	1.29839	1.85225	1.25897	2.41315	0.55511	1.43586	0.989377	3.27477	-0.303114	1.10032	2.8684	1.03934	1.63703	-0.291305	0.887691	0.235272	0.336856	1.82725	2.40194	2.28784	0.998011	1.36018	1.61028	1.43485	-0.717576
MIR889	1.2862	2.44117	-0.373158	0.617685	-0.0718869	0.513114	-0.257383	6.68388	2.07542	1.19838	2.04681	1.79888	1.78136	1.25761	0.167524	-0.483396	6.20439	3.17599	0.923612	0.137802	0.947131	0.658444	1.92959	0.814053	1.14885	1.1623	1.44444	0.293348	1.55639	0.912508	3.34501	0.164972	1.08255	1.53789	1.92918	0.926882	0.984942	0.356651	0.602063	2.0733	1.85126	2.54002	1.55242	1.272	3.54818	-0.476755	0.76151	4.83617	-0.0181999
MIR890	0.96864	0.299658	0.57686	-0.194669	0.28429	-0.270278	0.763271	-0.0482638	-0.210188	0.00514809	1.32211	0.0456234	0.396681	-0.523721	1.44897	-0.12708	-0.527643	-0.760768	2.79423	1.89263	1.73512	0.105991	3.30354	0.265223	1.14745	0.00153555	2.69634	3.12597	-0.631219	-0.221268	-0.626278	0.616723	4.8133	0.112768	0.357792	-0.961042	-0.5616	-0.187155	0.1051	5.01652	-1.05454	0.228217	0.868533	0.509902	-0.116684	0.429389	0.176841	-0.443576	-0.6331
MIR891A	-1.66293	-2.92214	-2.90234	-1.5268	-3.51103	-1.92595	-2.40277	-2.87685	-3.36625	-2.93779	-2.74383	-2.83826	-2.69948	-2.39191	-1.96843	-2.6183	1.57931	1.70239	-3.48552	-2.87987	-2.8058	-2.10809	-2.93039	-2.83226	-3.08007	-2.6087	-3.29603	-2.28187	-3.28027	-3.30674	-2.61838	-3.39696	-3.26653	-3.03998	-2.95428	-0.313496	-2.00319	-0.108241	-3.08761	-3.15966	-2.8908	-2.79086	-3.13014	-3.10805	-3.15365	-2.46522	-2.19662	-1.516	-3.21958
MIR891B	1.19793	0.45906	1.01317	0.13262	2.21472	4.72325	-0.148262	0.417808	0.0475956	1.0836	-0.150635	0.417272	0.795201	-0.294507	1.56576	3.24784	-0.506181	0.29372	-0.385129	3.7551	4.46521	0.763527	1.90815	4.60689	2.8756	3.63203	3.71562	5.74961	2.35964	2.4908	1.20564	2.46813	1.19259	1.41891	0.0426542	1.92107	1.80739	2.08108	1.14969	4.2217	3.19622	4.9316	2.65512	1.81145	4.69522	3.07263	2.60486	2.41954	-0.455028
MIR892A	0.872677	-0.37446	-0.2267	-0.3014	1.08287	-0.452097	2.75045	-0.290105	0.600238	-0.306053	-0.759092	0.221293	0.850452	0.902128	-0.371996	-0.976268	-0.156952	-0.451123	-0.47616	-0.197022	2.13244	-0.268437	0.827254	-0.83859	-0.583769	-0.00356795	1.27133	-0.918867	-0.561178	0.697614	-0.51954	-0.14211	-0.516231	5.6451	0.549627	4.1316	0.0058535	0.208437	-0.0471221	4.29002	2.00813	0.250755	-0.6747	-0.616786	1.02395	2.20465	-0.170199	-0.563916	-0.726872
MIR9	-2.11293	-1.80065	-2.08401	-1.66161	-0.819642	-1.27537	-0.605889	-1.22401	-0.831421	-2.00489	-2.0001	-1.88732	-2.78803	-1.92956	-0.76556	-2.37931	-2.74151	1.22521	-1.79409	-1.63208	-2.01979	-0.67379	-0.777409	-1.40693	-2.0637	-1.49962	-1.67258	-1.83195	-1.7913	-2.34214	-1.91279	-1.94118	-0.435189	-2.08825	-2.2694	-2.12034	-2.28957	-1.7755	1.02925	-1.92096	-2.10666	-2.79452	-2.54137	-1.10281	-2.24413	-2.02506	-1.38786	-1.64906	0.498498
MIR920	-1.36783	-2.85555	-3.09345	-2.53891	-2.4986	0.14022	-3.39507	-3.14229	-0.351344	-1.91414	-1.53581	-2.74132	-0.648172	-2.38198	-2.39338	-2.97317	1.49672	-2.25706	-2.97105	0.277249	-2.72964	-2.93675	1.05075	-2.17861	-2.2421	-1.46986	-2.34589	-3.03791	-3.00392	-2.30545	-1.91512	-2.35864	2.24583	-2.39281	-1.17497	-2.76371	-1.86457	-3.0854	-2.37107	0.970089	-0.675561	0.196489	-2.53945	-1.55043	-2.1363	-2.97564	-2.39086	-2.06778	-3.00621
MIR921	-2.67329	-4.4032	-4.22563	0.226316	-4.17576	-3.44049	-4.02061	-3.92268	-3.81203	-3.73117	-4.5315	-4.20847	-3.84583	-3.65308	-2.95968	-2.48817	-0.506499	-4.04383	-1.10755	-4.12016	-4.11804	-3.84823	-2.79587	-3.28684	-2.53334	-3.10145	-3.89901	-3.54251	-3.92811	-4.019	-3.1617	-4.23615	-4.74144	-3.66443	-3.93257	-4.00341	-3.95486	-4.76933	-3.88859	-3.74536	1.17095	-3.19449	-3.53215	-3.68179	-2.91965	-3.54751	-1.65388	-3.66851	-3.45956
MIR922	0.458296	-1.01471	-1.01668	-0.72516	0.961148	-0.798272	-0.605374	-0.627433	4.57106	1.08806	0.00603563	0.61758	-1.08295	-0.682701	-0.620155	-0.237661	-0.473515	1.33586	2.32053	0.917303	2.63808	0.295724	-0.436228	0.617974	-0.209877	-0.90345	2.62417	-0.417983	0.159945	1.26888	3.45826	1.31156	0.23323	4.83554	3.97878	1.96734	-0.517747	0.134774	-0.973226	0.0506912	-0.895339	3.11601	2.39245	-0.794818	0.100826	-0.10636	-0.274102	0.351629	-1.14044
MIR924	1.20264	0.836501	2.58839	5.27671	-0.204286	0.909191	-0.0946695	-0.694893	0.140699	0.14123	0.18858	-0.0571413	4.40952	0.205922	0.200162	-0.0813284	-0.534553	-0.280937	1.46668	0.755601	0.940491	2.01098	2.15478	1.41258	0.287221	0.187129	1.2962	1.77237	0.777871	0.0670183	3.87439	0.934587	-0.328694	-0.243351	0.438614	0.162398	2.24958	1.49928	-0.538629	0.173519	4.43818	1.58644	0.745776	0.329361	1.55171	-0.501926	-0.106864	1.33516	-0.371016
MIR92A	0.392595	1.43945	0.479747	-0.123435	1.79387	0.535822	2.72684	-0.233831	1.82505	3.37652	1.46212	1.53786	1.97191	1.37273	0.14953	1.87991	0.524317	1.10449	0.0468091	1.13909	-0.182705	0.0306839	0.710938	0.12614	0.478845	0.945917	0.395613	2.51062	1.01535	0.705482	2.0161	0.413658	0.39553	1.68657	1.14527	0.368133	2.41519	-0.16978	3.61354	1.01573	1.70426	-0.0847095	0.617467	1.19962	0.874427	2.06604	0.877903	1.44072	1.30346
MIR92B	-3.78839	-3.90604	-4.36557	-3.80786	-1.68315	-3.05212	-4.10968	-3.67724	-3.47822	-3.76547	-1.85218	-4.27288	-3.21436	-2.87062	-3.58652	-4.58883	-3.75634	-4.81081	-4.06108	-4.67054	-4.81031	-3.98412	-3.78653	-2.56657	-2.94073	-3.5794	-4.49851	-4.63365	-2.49304	-2.97529	-4.0778	-1.85935	-3.73525	-3.30599	-2.77082	-4.25336	-1.67292	-3.97581	-2.61617	-2.64432	-4.21614	-3.79546	-4.67448	-3.49187	-3.75904	0.2736	-4.12357	-2.63843	-4.4981
MIR933	-3.60797	-2.52521	-2.12403	-3.76105	-4.0163	-3.74543	-3.54612	-2.17703	-4.55268	-4.19561	-4.45611	-3.90392	-4.64838	-4.25853	-3.35693	-3.17762	-2.80825	-3.39725	-4.10275	-2.52539	-4.43574	-3.83503	-4.06047	-3.1597	-4.34269	-5.1129	-5.4302	-4.78881	-3.58471	-4.44621	-4.41048	-5.32828	-5.28656	-3.86385	-5.50382	-5.02008	-3.77364	-2.90683	-1.93216	-5.21693	-4.22707	-4.97758	-2.79437	-3.98715	-4.48251	-4.62243	-3.50809	1.11016	-4.63973
MIR934	0.899665	2.16512	1.95651	0.740752	0.206553	0.0749002	1.62294	1.11375	0.0976036	0.776039	0.920625	0.64173	1.76511	0.867956	-0.278302	0.913585	0.0994238	-0.140995	0.561902	-0.39849	-0.789647	-0.830617	0.230078	-0.192036	1.31568	1.47517	-0.0783727	0.341755	-0.447236	0.597368	1.75259	0.602226	0.127946	-0.256883	-0.536588	-0.297643	-0.229239	0.227837	6.46664	-0.693075	1.74373	-0.15411	1.59951	-0.286598	0.0751209	0.401455	1.65777	0.337009	-0.461969
MIR935	1.01492	0.564885	0.296769	2.06675	-0.565189	1.08089	1.5691	2.34946	0.478786	2.23053	0.315118	0.503052	2.93227	0.1727	0.433231	0.989471	0.898847	1.20384	0.526408	0.766679	0.688542	3.31277	1.12869	-0.122699	-0.72059	-0.540866	0.412406	-0.924173	0.609794	1.83543	0.169058	5.8561	0.451676	-0.401198	1.56507	-0.453797	-0.438231	3.38634	2.3926	-0.119181	-0.403065	0.902287	-0.648264	-0.339504	0.514485	1.55921	0.378778	-0.109118	-0.679115
MIR936	-4.04084	-1.24982	-4.51967	-5.33378	-4.36815	-1.77107	-4.66503	-4.71596	-2.98132	-5.56888	-5.81113	-5.4376	-5.80746	-5.2937	-4.63587	-4.88609	-5.59815	-3.73197	-3.86009	-3.74672	-3.63206	-2.39962	-4.18539	-2.7235	-4.97902	-3.06321	-4.88193	-3.11217	-4.15149	-2.92072	-4.50287	-5.73715	-5.64714	-6.03023	-4.8965	-3.0591	-5.61294	-5.30725	-5.72759	-4.86832	-4.11173	-5.64539	-5.00716	-5.25815	-5.62868	-5.33487	-5.00767	-3.34176	-4.30015
MIR937	0.946898	2.30515	-0.53324	0.646903	-0.302059	-0.559215	2.38734	2.48324	1.71347	1.74156	0.0751399	2.35697	1.79215	1.44555	2.63926	1.7652	1.64913	1.82987	1.59266	-0.174664	-0.355059	0.630393	-0.107187	0.681604	-0.77902	1.872	1.90679	2.39286	0.691373	-0.223987	0.623037	2.45881	-0.389421	1.07112	-0.448765	-0.148112	1.96321	2.84324	1.8957	0.233649	1.35482	0.178197	-0.658799	1.24059	-0.543468	1.50579	0.829603	0.402624	-0.795734
MIR938	0.723916	-0.697663	-0.564738	4.6487	5.45384	-0.105659	-0.293675	-0.291976	0.5155	1.04575	3.04077	-0.694019	4.16735	-0.313952	-0.745181	-0.940773	-0.805057	-0.4435	-0.477566	-0.431241	0.938065	-0.554496	-0.497638	0.315268	0.688942	0.120766	0.03626	0.879651	0.521139	-0.0249068	4.42249	1.04049	3.60782	-0.716002	-0.562448	0.110368	0.857871	0.0384383	0.92015	2.03537	3.61418	-0.604906	0.00439729	1.67726	0.703152	-0.243402	-0.526044	-0.205147	-0.998034
MIR939	-2.87559	-3.44852	-3.60547	-3.49358	-4.00847	-3.19953	1.11962	-3.45702	-3.64904	-3.44219	-4.45098	-3.26974	-3.79413	-4.22855	-3.94093	-3.08414	-4.80295	-3.99603	-1.89779	-3.26578	-3.89222	-4.09382	-4.5014	-4.52712	-4.36191	-4.53311	-4.41413	-3.68465	-1.52673	-3.99771	-3.56825	-4.39605	-3.57701	-1.74806	-3.45189	-2.11381	-3.53457	-4.54961	-4.01386	-2.80532	-3.43598	-2.77434	-2.54583	-2.65809	-1.86667	-3.89108	-4.47941	-4.66933	-1.31346
MIR940	-0.0616527	3.05048	1.84732	3.06614	0.957448	-1.15632	3.15405	3.48537	2.17567	1.08659	1.21898	1.40905	-0.509532	0.749973	1.33801	1.89564	1.60249	1.63706	-0.351558	-0.989764	0.622973	-1.539	-2.07754	-1.69747	-0.497324	-0.870579	-1.9134	-0.252571	-1.10097	0.163324	-0.971731	-0.811905	0.00145296	-1.58101	1.91098	-1.4197	-0.509534	-0.659947	2.48674	-0.182353	0.667965	0.0788347	-1.95601	-1.68767	-1.19421	0.73792	-1.25486	1.55464	1.50136
MIR941	1.48526	2.30659	2.33872	0.743712	5.51174	0.00903834	0.557272	0.18815	1.63417	0.14345	0.186807	0.304338	0.263833	0.900825	4.07805	6.97439	-0.325848	-0.218739	1.36083	1.1722	5.46418	0.830752	0.366281	0.726531	1.19313	1.78061	0.90763	1.13019	1.12272	1.17485	0.1254	1.79382	0.844044	0.782378	1.62216	7.38538	1.15732	2.64926	2.38844	1.34175	1.05344	1.1049	-0.0319269	4.47143	5.32331	0.736584	0.358579	0.1138	-0.520351
MIR942	1.11261	1.8192	-0.0164041	1.04797	1.5853	-0.765421	-0.0475534	1.27373	-0.169379	0.118885	2.8573	1.84228	0.455238	1.37974	1.17575	-0.313243	0.945253	-0.146318	0.548256	0.0405167	0.0392977	-0.317578	0.492265	5.37278	-0.398741	5.19051	1.80668	2.57486	5.12298	0.193415	3.1815	-0.380237	0.972084	4.32579	0.310379	1.05088	-0.0914128	0.386081	0.0635059	-0.193573	3.78265	0.338198	-0.185021	3.5203	3.45076	0.488061	0.234893	-0.160929	-0.557537
MIR943	0.984256	1.72897	3.93115	2.81168	3.25288	4.92399	1.97504	3.1932	0.205839	0.237249	-0.31317	1.01897	0.0135858	0.318713	1.00242	1.69614	1.87614	1.99806	1.74359	4.15266	4.46403	4.79024	2.51592	4.80083	1.56613	3.59343	4.12195	4.28062	2.28584	3.29231	1.18924	2.00097	2.03379	1.22456	2.04406	1.48797	1.09518	1.58918	0.545996	4.23571	3.9241	4.78445	3.58373	3.03131	4.61509	3.1986	2.54192	3.12122	-0.834639
MIR944	1.19775	-0.314427	5.09067	-0.541966	0.911073	3.13907	-0.0695934	0.412283	-0.20493	1.03353	1.48994	1.27546	1.2889	1.18807	1.11633	4.59848	0.208748	-0.311683	5.13821	2.34148	0.865039	0.426422	1.81057	3.4504	2.5063	1.67591	1.17363	2.04395	2.42489	0.744618	1.01983	1.38721	0.059215	-0.565781	0.742263	5.30759	2.63301	-0.528022	0.656069	1.3027	3.16842	1.78989	1.21535	0.10492	1.28581	1.53601	4.04142	1.42192	-0.503439
MIR96	0.342148	1.31972	1.84118	0.0220191	2.99859	0.180586	1.09648	1.10441	0.975891	2.86794	0.1562	0.281752	2.99964	-0.470922	4.87921	1.77864	4.37262	0.379344	-0.0919473	-0.777288	1.39058	0.660429	-0.381983	1.31785	0.0377461	-0.451683	0.849641	-0.480225	-0.721458	1.22344	0.630057	0.150238	-0.465408	1.83947	0.885691	1.24318	-0.253796	-0.590422	0.939847	1.17605	0.385592	0.624923	0.163583	-0.687782	1.22166	1.12453	-0.0151911	-0.739684	1.81661
MIR99A	0.241551	2.77427	0.405362	3.27956	0.310542	-0.209336	1.69918	3.36906	0.686415	2.9814	0.0377105	4.65886	3.86729	-0.483707	0.278865	2.24937	0.527137	0.62765	-0.869749	0.221523	0.704097	-0.00667815	3.97892	2.38627	0.479276	1.39978	0.797736	-0.176418	0.335111	1.67	0.734771	-0.129694	3.31108	1.17349	3.03141	-0.854489	-0.205984	-0.37772	0.425411	-0.633751	0.839858	-0.470874	-0.348034	-0.332449	0.60364	1.02666	4.11238	3.44758	2.12326
MIR99B	-0.600684	3.08616	0.0695252	0.530195	-0.564829	1.28427	0.0564785	1.24461	-0.506911	-0.469091	-0.0354521	-1.06039	-0.684224	0.255742	0.37091	3.86404	-0.190826	0.65401	-0.595704	-1.37335	-0.295895	-0.832621	3.07075	-0.171722	0.3157	-0.627715	0.474097	0.896139	0.302322	1.34541	-0.384159	-1.12271	-0.491848	0.0345226	-1.73494	-0.223341	0.240196	-0.968483	-0.191802	1.19576	1.7616	-0.0856684	-0.193962	0.10947	0.505918	-0.218565	-0.857093	-1.17296	-0.124196
MIRLET7A	-2.87475	0.883261	-1.78653	-2.07611	-3.64744	-2.00766	-2.15385	-1.68434	-1.10467	-1.7341	-3.58906	0.270425	-2.977	-2.25576	-1.37386	-0.0648853	-2.95504	-2.93112	-2.91326	-1.87398	-3.18695	-2.5174	-2.96239	-2.24287	-2.06457	-1.8242	-2.72134	-2.71343	-2.60863	-2.6736	-1.36493	-2.19093	1.0303	-0.515595	-3.10347	-1.80551	-2.66318	-2.62181	-1.34472	-2.05188	-2.8404	-2.83797	-3.66786	-0.96239	-2.29225	0.25317	-1.79291	-2.85289	1.90806
MIRLET7A2	-1.89152	0.888176	-1.77668	-0.310277	-1.29774	1.19695	-1.38571	-1.31853	-1.53505	0.302441	-2.07364	1.21993	-1.75032	-1.51575	-1.12781	-0.743701	-1.07576	-1.43254	-2.29347	-1.78482	-1.34213	-1.85921	-1.8672	-1.17176	-1.47742	-2.04993	-0.988225	-1.02308	-0.938919	-1.5928	-0.32336	-0.953184	-1.39475	-0.642878	-0.280855	1.96794	-1.22736	-0.80622	0.0112531	-2.3172	-0.847091	-0.255937	-1.35579	-1.12268	-2.4616	-1.75555	-2.53621	-0.636178
MIRLET7D	-2.14806	-2.87063	-2.31217	-2.26528	-2.26331	-1.55132	-1.77556	-2.0667	-1.8344	-1.38113	-2.64349	-2.80229	0.160783	-0.257657	-0.220297	-2.15529	-2.49467	-3.26509	-1.15149	-2.50853	-2.73446	-2.71245	-1.03765	-1.03536	-2.30529	-2.77842	0.903828	-2.20781	-2.90765	-2.26287	-2.48417	-2.17434	-0.959465	-1.46265	-1.18081	-2.85446	-2.80674	-2.21928	-2.03758	-1.50146	-2.67697	-1.55315	-1.50746	-0.256883	-2.90775	-2.58615	-1.45783	-1.69527	-0.495637
MIRLET7E	-1.51364	1.45855	2.12959	-1.38656	-1.90925	-2.25245	-0.971202	-0.449285	-0.318264	1.24282	-1.15181	-2.03882	-0.868961	-2.17201	-2.08014	-1.34159	-0.444059	-1.00683	-2.48536	-1.68362	-1.67703	-2.37496	-2.43091	-1.72071	-0.00999715	-2.76706	-0.66183	0.300289	-0.440083	-2.92297	-0.970832	-2.58451	-1.86762	-1.85594	-2.28779	0.558053	2.65132	-2.46831	-0.474759	-1.45468	-0.19803	-2.57565	-1.24252	-0.51801	-2.10945	0.305696	-0.380592	-0.231046	-0.16547
MIRLET7F	-0.141835	0.0840824	-0.926476	1.7007	0.282977	-0.858775	0.559506	0.0796831	1.24201	-0.512752	-0.0581509	-1.50487	-1.11049	-1.11581	-1.26317	-0.938251	-0.0143997	2.33147	-0.417741	-0.109644	0.35283	-0.151983	-0.067735	-1.32916	-0.426083	-0.585585	-0.214228	0.412447	2.81903	0.163107	-0.61759	-0.268736	0.0475065	0.409836	-0.686635	-0.431804	2.31483	1.17534	1.2496	0.348665	-0.416973	-0.160926	-0.674166	-0.820726	-0.99207	-0.779639	0.758495	-1.29089	3.27032
MIRLET7G	-0.500832	0.147234	-0.494828	-0.664486	-1.23941	-0.393651	-1.3289	-0.823131	0.328797	-0.59173	-1.74163	-1.41092	-1.16034	-0.50679	2.24077	0.32121	-1.1763	-0.739378	0.479789	0.661475	0.598772	1.0772	0.258291	0.801863	0.0555847	0.673785	0.933238	-0.0434318	0.503325	1.08799	-0.767872	-0.744614	2.93021	-0.552361	-0.179008	4.23947	-0.30276	-0.286743	1.53203	1.56291	1.14819	0.148686	0.590577	0.419139	0.837702	-0.553682	2.63635	0.153884	2.48539
MIRLET7I	-1.91044	-1.91929	-1.35022	-1.46056	-1.10593	0.0199984	-1.28562	-0.842006	-0.736533	-0.68016	-0.612199	-0.387833	-0.595532	-1.60686	-0.645216	1.49755	-0.51866	-0.297987	1.35186	1.06527	0.944573	1.0507	0.0589277	1.07918	1.21835	1.14849	0.523806	1.21265	0.681205	1.06331	-0.304899	-0.277313	0.359042	0.297093	-0.420536	-0.602518	-0.263523	-0.661616	-0.231456	-0.816352	0.665808	0.451467	0.949203	-0.376045	0.415313	0.611776	0.55097	0.743345	1.6178
[truncated: 148 more columns]
